# Supplementary material for: cis-Bis{1,1-dibenzyl-3-[(furan-2-yl)carbon­yl]thio­ureato-κ2 O,S}nickel(II)
Source: Acta Crystallogr Sect E Struct Rep Online. 2011 Mar 26;67(Pt 4):m504. doi: 10.1107/S1600536811010749 (PMC3100031; doi:10.1107/S1600536811010749)
Supplement: Supplementary file 2 [file e-67-0m504-Isup2.hkl]

#
# h,k,l, Fc-squared, Fo-squared, sigma(Fo-squared) and status flag
#
data_I
_shelx_title ' DBFTNI'
_shelx_refln_list_code          4
_shelx_F_calc_maximum      136.55
_exptl_crystal_F_000      1576.00
_reflns_d_resolution_high  0.7794
 
loop_
 _symmetry_equiv_pos_as_xyz
 'x, y, z'
 '-x+1/2, y+1/2, -z+1/2'
 '-x, -y, -z'
 'x-1/2, -y-1/2, z-1/2'
 
_cell_length_a    18.7260
_cell_length_b    10.8430
_cell_length_c    19.6490
_cell_angle_alpha  90.000
_cell_angle_beta  114.628
_cell_angle_gamma  90.000
 
_shelx_F_squared_multiplier     1.000
 
loop_
 _refln_index_h
 _refln_index_k
 _refln_index_l
 _refln_F_squared_calc
 _refln_F_squared_meas
 _refln_F_squared_sigma
 _refln_observed_status
   4   0   0       41.21       41.87      4.81 o
   6   0   0      811.96      807.52     23.25 o
   8   0   0     1979.99     1894.51     49.53 o
  10   0   0      423.35      400.24     14.26 o
  12   0   0       47.36       30.89      3.78 o
  14   0   0     3144.86     3184.29    103.04 o
  16   0   0      182.66      169.76      7.94 o
  18   0   0        1.12        6.69      5.27 o
  20   0   0      237.67      229.05     12.56 o
   2   1   0      683.28      640.31     23.91 o
   3   1   0    11376.56    11599.42    369.86 o
   4   1   0     4564.50     4207.96     71.28 o
   5   1   0      583.35      625.09     14.21 o
   6   1   0      380.00      380.29      8.45 o
   7   1   0      290.96      251.54      9.19 o
   8   1   0     1573.57     1611.92     30.09 o
   9   1   0     3144.52     3037.44     53.33 o
  10   1   0      359.70      379.17      9.80 o
  11   1   0     3117.01     2968.58    111.15 o
  12   1   0       92.74      102.76      6.80 o
  13   1   0      587.00      555.51     11.95 o
  14   1   0      516.54      484.50     13.77 o
  15   1   0      823.48      828.18     13.28 o
  16   1   0      413.60      375.77     11.07 o
  17   1   0      252.05      247.75      6.60 o
  18   1   0       77.53       66.91      4.70 o
  19   1   0      288.21      254.08      8.30 o
  20   1   0       69.29       65.02      7.77 o
  21   1   0      123.46       84.08      6.79 o
   2   2   0     2649.08     2155.84     84.02 o
   3   2   0    11456.75    11178.01    358.53 o
   4   2   0       73.37       46.81      1.87 o
   5   2   0     2310.80     2362.44     61.08 o
   6   2   0      181.78      175.80      5.50 o
   7   2   0     1243.75     1270.49     41.29 o
   8   2   0     5591.93     5863.83     99.66 o
   9   2   0      975.26      966.28     20.00 o
  10   2   0     4724.11     4953.47    113.87 o
  11   2   0     5979.38     6480.85    156.17 o
  12   2   0      538.33      505.76      9.77 o
  13   2   0     5075.43     5466.60    111.84 o
  14   2   0      563.32      541.68     13.71 o
  15   2   0      821.98      833.05     18.64 o
  16   2   0        4.71       -0.39      3.60 o
  17   2   0      488.31      462.89     10.54 o
  18   2   0        7.36        5.05      3.38 o
  19   2   0      118.07      122.57      6.64 o
  20   2   0       51.05       41.45      7.67 o
  21   2   0      109.73       96.63     13.85 o
   1   3   0     4827.57     3999.33    170.73 o
   2   3   0     2205.14     1830.55    103.77 o
   3   3   0      815.67      746.34     33.21 o
   4   3   0      656.14      691.05     51.29 o
   5   3   0     1072.57     1189.62     46.71 o
   6   3   0      210.04      185.93      6.21 o
   7   3   0      244.73      237.93      6.96 o
   8   3   0        0.68        8.05      3.00 o
   9   3   0        2.74        5.73      3.20 o
  10   3   0      121.60      106.16      4.56 o
  11   3   0        0.22        5.92      2.78 o
  12   3   0     1603.25     1656.66     52.50 o
  13   3   0        0.63       -3.43      3.77 o
  14   3   0      268.27      305.44      8.93 o
  15   3   0      357.62      394.95     14.83 o
  16   3   0     1061.48     1130.62     30.77 o
  17   3   0       43.33       45.77      6.24 o
  18   3   0      533.36      533.62     15.35 o
  19   3   0       39.46       33.05      5.56 o
  20   3   0      133.73      118.32      6.48 o
  21   3   0       23.88       -0.92     11.61 o
   0   4   0      195.27      189.88     11.24 o
   1   4   0      518.04      442.29     28.73 o
   2   4   0    15367.36    12624.90    281.34 o
   3   4   0     3017.36     2762.03    167.63 o
   4   4   0       23.23       33.41      5.81 o
   5   4   0     2135.01     2075.25    110.04 o
   6   4   0        2.98        2.95      4.38 o
   7   4   0      662.77      745.86     18.49 o
   8   4   0     1001.24      987.32     39.36 o
   9   4   0       40.92       39.07      4.18 o
  10   4   0      717.88      708.89     17.26 o
  11   4   0     1975.78     2025.53     77.33 o
  12   4   0     3242.18     3413.22    106.31 o
  13   4   0     2400.37     2584.09     66.10 o
  14   4   0        7.91        3.01      3.89 o
  15   4   0      361.14      369.11     14.58 o
  16   4   0       76.69       75.48      8.06 o
  17   4   0       12.33       10.53      4.26 o
  18   4   0        0.30        2.05      4.60 o
  19   4   0       65.62       55.21      5.67 o
  20   4   0        1.15        2.49      5.89 o
   1   5   0    18646.66    15938.76    354.44 o
   2   5   0     6528.17     5949.58    380.92 o
   3   5   0    11731.02    11054.43    654.49 o
   4   5   0     3227.81     2900.75    191.51 o
   5   5   0     2866.31     2719.80    170.40 o
   6   5   0      199.01      174.33     15.11 o
   7   5   0      464.46      407.87     13.65 o
   8   5   0      195.67      161.95      6.48 o
   9   5   0     1044.36     1032.15     37.97 o
  10   5   0     1022.98     1100.37     29.85 o
  11   5   0      974.96      984.35     33.69 o
  12   5   0       16.00       21.07      3.95 o
  13   5   0       12.05       17.72      4.03 o
  14   5   0      123.84      118.71      6.16 o
  15   5   0       63.06       61.50      7.55 o
  16   5   0      134.00      127.30      5.86 o
  17   5   0        7.06        8.94      4.53 o
  18   5   0       15.16       13.19      4.81 o
  19   5   0      118.17      117.48      8.75 o
  20   5   0        0.27       -3.27     11.06 o
   0   6   0    15113.25    12832.59    403.58 o
   1   6   0      680.73      705.76     18.53 o
   2   6   0    11278.96    10647.88    429.26 o
   3   6   0     1046.36     1258.37     67.83 o
   4   6   0      123.91       78.72     11.46 o
   5   6   0      862.50      827.83     52.49 o
   6   6   0      456.28      426.52     31.95 o
   7   6   0       92.34       80.79     10.13 o
   8   6   0     1015.21      962.84     44.95 o
   9   6   0      145.67      138.87     11.63 o
  10   6   0      378.90      423.21     16.27 o
  11   6   0        8.19        7.92      4.49 o
  12   6   0      836.98      881.30     16.79 o
  13   6   0       55.61       43.82      3.96 o
  14   6   0      108.61       97.47      5.05 o
  15   6   0        0.06       -2.20      3.20 o
  16   6   0       32.82       28.61      5.02 o
  17   6   0       31.49       33.51      6.21 o
  18   6   0       15.51       29.97      7.31 o
  19   6   0       45.98       52.52      6.76 o
   1   7   0     1554.17     1481.93     55.06 o
   2   7   0     1816.76     1727.23     55.03 o
   3   7   0        8.79       -4.47      4.47 o
   4   7   0      566.90      519.01     31.66 o
   5   7   0     1617.62     1591.75    103.78 o
   6   7   0      218.56      240.27     34.23 o
   7   7   0      648.14      665.88     61.87 o
   8   7   0      384.82      379.27     34.89 o
   9   7   0      965.08      952.54     67.30 o
  10   7   0      838.95      899.00     30.65 o
  11   7   0     2587.00     2680.40     60.52 o
  12   7   0       12.70       26.70      5.83 o
  13   7   0      546.38      559.26     14.28 o
  14   7   0      614.86      613.68     14.44 o
  15   7   0       56.24       43.23      7.26 o
  16   7   0      189.29      206.16     17.61 o
  17   7   0       10.04        9.67     14.45 o
  18   7   0       49.45       30.64     13.79 o
   0   8   0     1714.83     1736.17     62.33 o
   1   8   0        9.71       11.72      5.71 o
   2   8   0      501.25      478.55     18.85 o
   3   8   0       79.35       70.95      4.95 o
   4   8   0      117.39       88.30     12.08 o
   5   8   0      422.56      459.78     23.22 o
   6   8   0     1026.87     1016.69     56.68 o
   7   8   0       74.52       44.72     11.24 o
   8   8   0     1250.62     1227.49    120.67 o
   9   8   0     1079.79     1114.32     59.63 o
  10   8   0      363.67      400.22     14.71 o
  11   8   0      116.11       99.98     18.60 o
  12   8   0      212.90      216.37      8.98 o
  13   8   0       19.32       32.59      4.95 o
  14   8   0       24.69       24.11      8.54 o
  15   8   0       21.23       19.47     11.96 o
  16   8   0       53.11       49.96     13.56 o
  17   8   0       17.81       42.06     13.38 o
   1   9   0      400.10      434.01      8.87 o
   2   9   0        8.00        1.15      2.27 o
   3   9   0      194.80      204.27     11.39 o
   4   9   0      946.82      996.21     28.97 o
   5   9   0        0.56       -3.65      3.65 o
   6   9   0       69.55       58.89      7.29 o
   7   9   0       64.31       64.92      7.03 o
   8   9   0      218.03      244.74     11.89 o
   9   9   0      308.56      316.10     15.22 o
  10   9   0      211.61      227.83     12.62 o
  11   9   0      309.56      326.97     16.42 o
  12   9   0      159.02      155.14      8.81 o
  13   9   0      130.41      147.15      8.96 o
  14   9   0       80.22       96.34     26.07 o
  15   9   0        1.31       -1.80     15.87 o
  16   9   0      222.42      226.74     19.85 o
   0  10   0       37.08       38.45      5.89 o
   1  10   0       20.90       26.55      3.84 o
   2  10   0      123.42      131.23      4.84 o
   3  10   0       60.60       64.37      5.72 o
   4  10   0        4.54       -4.45      4.45 o
   5  10   0      654.85      715.51     15.75 o
   6  10   0      128.04      131.77     17.25 o
   7  10   0      195.56      181.04      8.82 o
   8  10   0       12.89       -0.05      8.88 o
   9  10   0       10.57       27.06      9.63 o
  10  10   0      266.05      282.05     15.81 o
  11  10   0      429.54      373.19     28.51 o
  12  10   0      314.54      294.09     19.89 o
  13  10   0      171.66      145.86     15.41 o
  14  10   0       71.59       65.56     16.36 o
  15  10   0        9.99       -9.67     17.50 o
   1  11   0      762.04      830.32     15.16 o
   2  11   0        2.78        1.49      2.88 o
   3  11   0      656.26      720.42     21.38 o
   4  11   0       27.09       24.43      5.53 o
   5  11   0      229.38      221.70      8.29 o
   6  11   0       11.61        3.02      6.25 o
   7  11   0      152.01      159.34      8.76 o
   8  11   0       99.75       94.96      7.17 o
   9  11   0       64.53       74.69      8.31 o
  10  11   0       31.05       59.36     11.68 o
  11  11   0      132.38      124.28     14.42 o
  12  11   0        6.14       21.64     10.49 o
  13  11   0       31.13        9.67     18.43 o
   0  12   0     1238.16     1294.19     32.34 o
   1  12   0        0.04       -1.18      8.29 o
   2  12   0      312.34      311.43     10.67 o
   3  12   0       98.67      108.70      9.46 o
   4  12   0       50.72       46.54      6.28 o
   5  12   0       54.73       57.17      9.30 o
   6  12   0        6.85       10.10      5.88 o
   7  12   0        2.48        8.45      8.29 o
   8  12   0       81.52       42.61     14.55 o
   9  12   0        7.44       15.38     15.31 o
  10  12   0      147.15      145.27     17.67 o
   1  13   0      130.75      113.63     11.88 o
   2  13   0      142.71      109.54      8.89 o
   3  13   0      156.55      152.48     14.03 o
   4  13   0       53.92       64.61     12.12 o
   5  13   0      184.59      162.52     24.65 o
   6  13   0       62.81       42.99     22.13 o
   7  13   0       38.83       86.79     18.79 o
 -21   0   1        1.41       -7.21      7.41 o
 -19   0   1      189.33      149.75      8.89 o
 -17   0   1        5.07        8.33      4.32 o
 -15   0   1      453.37      444.62     10.40 o
 -13   0   1     4236.64     4457.37     87.57 o
 -11   0   1     2744.10     3043.22     69.01 o
  -9   0   1     3013.80     3370.99     81.05 o
  -7   0   1     5712.36     5859.77    138.20 o
  -5   0   1        2.70        1.30      3.43 o
  -3   0   1     1676.01     1585.98    108.21 o
   5   0   1      691.56      723.55     53.40 o
   7   0   1      518.56      483.21     24.52 o
   9   0   1     2220.92     2348.27    117.83 o
  11   0   1       56.90       49.45      3.96 o
  13   0   1     1454.66     1425.33     81.08 o
  15   0   1      383.38      382.90     11.70 o
  17   0   1       63.60       90.86     16.48 o
  19   0   1       42.86       58.17      8.03 o
  21   0   1      252.43      196.02     27.22 o
 -21   1   1       17.57       12.48      3.39 o
 -20   1   1       26.08       21.19      4.28 o
 -19   1   1       67.64       74.46      4.78 o
 -18   1   1       21.98       27.56      3.81 o
 -17   1   1        7.11       11.89      3.26 o
 -16   1   1        1.23        1.37      2.98 o
 -15   1   1       83.05       80.14      4.51 o
 -14   1   1     2131.78     2237.95     52.82 o
 -13   1   1        9.77       13.91      3.45 o
 -12   1   1      573.24      607.47     12.64 o
 -11   1   1     1055.31     1060.36     22.41 o
 -10   1   1      441.18      460.52      9.18 o
  -9   1   1     1112.56     1255.72     20.64 o
  -8   1   1        5.05       18.11      2.43 o
  -7   1   1        4.82        4.17      2.26 o
  -6   1   1      563.09      519.01      9.41 o
  -5   1   1      187.45      182.28      3.97 o
  -4   1   1     6564.50     6496.52    120.49 o
   2   1   1     3399.33     2825.40    137.64 o
   4   1   1     5855.02     5237.53    185.85 o
   5   1   1     3052.86     3309.51    109.48 o
   6   1   1      355.66      307.32     10.33 o
   7   1   1     2786.58     2668.54    103.36 o
   8   1   1      721.71      685.61     27.83 o
   9   1   1      370.29      349.42     11.80 o
  10   1   1      173.53      169.52      6.15 o
  11   1   1      131.73      113.22      4.35 o
  12   1   1     1340.75     1352.27     50.20 o
  13   1   1       54.80       59.18      5.03 o
  14   1   1     1946.19     2073.36     63.72 o
  15   1   1        5.64        9.85      3.48 o
  16   1   1      540.31      544.90     11.86 o
  17   1   1      352.09      365.37     10.00 o
  18   1   1      136.85      125.55      5.73 o
  19   1   1      167.33      162.39      7.06 o
  20   1   1       96.93       86.87      6.87 o
 -21   2   1       72.21       49.62      7.39 o
 -20   2   1      373.08      374.56     16.43 o
 -19   2   1      149.30      136.75      6.13 o
 -18   2   1      565.39      571.60     11.89 o
 -17   2   1      574.29      616.58     11.72 o
 -16   2   1     1246.63     1296.26     20.53 o
 -15   2   1      848.50      858.59     15.91 o
 -14   2   1     2309.73     2386.79     44.46 o
 -13   2   1       25.15       22.40      3.91 o
 -12   2   1     2345.37     2496.86     40.07 o
 -11   2   1      376.25      391.74      8.53 o
 -10   2   1     6782.29     6788.73    168.32 o
  -9   2   1     1702.16     1831.53     53.63 o
  -8   2   1     2713.57     2605.52     40.42 o
  -7   2   1     7006.80     7277.27    136.61 o
  -6   2   1      516.26      478.95     11.01 o
  -5   2   1      805.32      801.35     21.42 o
  -4   2   1      187.35      172.19      4.72 o
  -3   2   1     4191.93     3727.55    319.86 o
  -1   2   1      160.44      135.61      3.08 o
   0   2   1    11076.86     8724.75    276.67 o
   2   2   1    11032.55     9642.21    802.07 o
   3   2   1      908.54      916.97     64.66 o
   4   2   1      123.34       90.59      4.77 o
   5   2   1     1948.19     1842.00     74.45 o
   6   2   1     1352.83     1628.75     65.36 o
   7   2   1     1028.32     1074.80     53.76 o
   8   2   1     2513.18     2574.76     97.21 o
   9   2   1        1.03        1.22      2.35 o
  10   2   1     3456.74     3423.91     99.22 o
  11   2   1      458.52      429.17     13.85 o
  12   2   1     1107.16     1103.83     35.59 o
  13   2   1      501.96      513.97     13.19 o
  14   2   1      294.53      261.05      7.15 o
  15   2   1     1700.84     1820.10     35.03 o
  16   2   1       12.31        8.94      5.35 o
  17   2   1      197.15      206.39      7.03 o
  18   2   1       63.79       71.72      5.99 o
  19   2   1       78.61       80.98      6.30 o
  20   2   1       46.17       41.38      5.47 o
 -21   3   1       76.12       51.99      6.60 o
 -20   3   1        1.33        2.59      4.52 o
 -19   3   1      196.66      185.97      8.01 o
 -18   3   1       72.57       70.99      5.07 o
 -17   3   1      303.67      310.28      8.30 o
 -16   3   1       29.26       34.30      3.85 o
 -15   3   1     1450.59     1604.69     32.47 o
 -14   3   1        7.84       -0.17      3.64 o
 -13   3   1     3989.12     4224.27    122.53 o
 -12   3   1        0.00        0.59      3.66 o
 -11   3   1     3687.29     3692.16     99.65 o
 -10   3   1      566.52      602.73     17.72 o
  -9   3   1     7754.17     8060.96    163.28 o
  -8   3   1     1572.05     1816.36     53.03 o
  -7   3   1       21.23       59.06      2.38 o
  -6   3   1       57.03       98.42      6.08 o
  -5   3   1      561.57      566.44     20.88 o
  -4   3   1     1732.45     1601.85     74.56 o
  -3   3   1       21.16       25.45      1.45 o
  -2   3   1       27.81       26.30      2.26 o
  -1   3   1       24.61       18.98      2.47 o
   0   3   1     9017.58     7788.84    481.48 o
   2   3   1     1204.16     1162.25     67.47 o
   3   3   1       18.10       22.85      8.47 o
   4   3   1        3.71        1.74      2.36 o
   5   3   1     1774.17     1566.32    111.55 o
   6   3   1      457.77      491.85     22.28 o
   7   3   1      438.20      306.34     10.88 o
   8   3   1      147.87      191.30      8.70 o
   9   3   1     5508.24     5498.81    246.62 o
  10   3   1       43.08       43.98      4.28 o
  11   3   1     2532.75     2671.70     82.12 o
  12   3   1       93.20       99.09      5.36 o
  13   3   1     2094.69     2218.07     80.70 o
  14   3   1       69.42       56.00      5.09 o
  15   3   1     1091.61     1067.85     21.36 o
  16   3   1       15.20       21.70      5.87 o
  17   3   1        2.82        0.03      4.57 o
  18   3   1        6.76        9.52      4.71 o
  19   3   1        0.87       -4.38      4.38 o
  20   3   1       53.83       45.28      6.29 o
 -21   4   1       10.20       10.64      9.67 o
 -20   4   1      192.29      180.00     20.06 o
 -19   4   1        6.90        6.34      4.46 o
 -18   4   1      307.90      351.50     10.22 o
 -17   4   1       49.24       65.69      4.76 o
 -16   4   1      121.46      116.39      5.77 o
 -15   4   1      138.69      132.09      9.89 o
 -14   4   1      563.89      556.76     14.29 o
 -13   4   1       64.19       86.17      5.80 o
 -12   4   1     2216.30     2358.85     77.39 o
 -11   4   1      840.58      967.39     29.60 o
 -10   4   1     3440.25     3494.70     96.40 o
  -9   4   1     1717.58     1750.71     60.61 o
  -8   4   1     1813.11     1692.70     57.33 o
  -7   4   1     3162.50     3029.95     94.66 o
  -6   4   1      342.61      304.18     20.08 o
  -5   4   1     1023.46      825.31     91.51 o
  -4   4   1     9753.25     8422.91    467.21 o
  -3   4   1     7412.23     6538.06    179.02 o
  -2   4   1    13948.67    11673.51    262.36 o
  -1   4   1     4561.91     4192.88    203.39 o
   0   4   1     5176.91     4686.71    247.24 o
   1   4   1     2369.20     2156.77    130.75 o
   2   4   1    11665.24    10646.60    459.47 o
   3   4   1      347.41      327.38     20.65 o
   4   4   1     4098.52     3732.82    147.23 o
   5   4   1       25.67       21.24      3.25 o
   6   4   1     2286.13     2262.74     97.76 o
   7   4   1       71.20       63.57      3.53 o
   8   4   1     1773.87     1813.79     60.13 o
   9   4   1      394.91      429.72     14.71 o
  10   4   1      190.81      190.82      7.62 o
  11   4   1       67.43       60.50      3.96 o
  12   4   1      563.80      589.54     15.13 o
  13   4   1       98.39      115.88      5.65 o
  14   4   1        1.78        0.92      4.09 o
  15   4   1      287.60      302.60      8.95 o
  16   4   1        4.02       12.03      4.96 o
  17   4   1       54.42       57.27      6.32 o
  18   4   1       65.24       67.50      5.93 o
  19   4   1        6.24        5.85      7.59 o
  20   4   1       20.18       34.68      7.90 o
 -20   5   1        2.14       -1.82      4.11 o
 -19   5   1       77.02       67.94      7.22 o
 -18   5   1       13.56       12.54      4.71 o
 -17   5   1       96.49       99.65      6.46 o
 -16   5   1       93.88       94.26      5.05 o
 -15   5   1       42.67       43.88      5.08 o
 -14   5   1       76.79       76.22      4.66 o
 -13   5   1       17.32        9.67      3.41 o
 -12   5   1     1167.27     1175.19     47.58 o
 -11   5   1      144.82      148.96      5.00 o
 -10   5   1      884.77      869.41     24.54 o
  -9   5   1       22.40       21.45      3.05 o
  -8   5   1       21.11       34.98      2.67 o
  -7   5   1       33.61       45.92      2.45 o
  -6   5   1      471.05      476.85     55.60 o
  -5   5   1     3218.80     3133.08    273.81 o
  -4   5   1        2.35        4.57      4.70 o
  -3   5   1     2202.65     2151.08     74.25 o
  -2   5   1       13.34        2.53      2.54 o
  -1   5   1     5043.61     4666.24    216.44 o
   0   5   1    12293.80    10794.27    244.39 o
   1   5   1     2412.14     2123.92     94.20 o
   2   5   1     3268.80     3009.56    223.18 o
   3   5   1     6136.83     5760.19    227.00 o
   4   5   1      158.16      120.19      5.02 o
   5   5   1     2311.69     2561.94    148.72 o
   6   5   1      380.57      341.09     15.48 o
   7   5   1      257.65      297.96     16.15 o
   8   5   1        8.23        7.30      2.85 o
   9   5   1        8.05        4.12      2.86 o
  10   5   1      159.94      159.01      8.20 o
  11   5   1       46.95       49.00      5.36 o
  12   5   1     1082.21     1108.15     24.48 o
  13   5   1      330.66      329.59     13.37 o
  14   5   1     1021.50     1074.56     22.12 o
  15   5   1       57.95       68.02      5.53 o
  16   5   1      273.51      286.17     10.04 o
  17   5   1        7.45        6.76      4.27 o
  18   5   1        4.57       -0.12      5.58 o
  19   5   1        3.30       -6.14      6.14 o
 -20   6   1        2.48        4.61     12.90 o
 -19   6   1       12.91       17.36      6.92 o
 -18   6   1       14.52       15.78      7.42 o
 -17   6   1       96.30       81.49      5.50 o
 -16   6   1       93.67      106.42      6.06 o
 -15   6   1      711.29      775.15     23.13 o
 -14   6   1      226.16      238.71      7.50 o
 -13   6   1     1893.61     2029.73     37.55 o
 -12   6   1      265.45      323.81      8.16 o
 -11   6   1      290.10      285.71      8.38 o
 -10   6   1      363.93      347.74     17.08 o
  -9   6   1      531.52      496.87     28.76 o
  -8   6   1       41.05       35.96     14.60 o
  -7   6   1      164.39      177.04      9.59 o
  -6   6   1       31.87       28.98     17.99 o
  -5   6   1       17.62       13.10      4.57 o
  -4   6   1       76.07       58.72      6.21 o
  -3   6   1      518.20      415.14     12.14 o
  -2   6   1      705.32      748.47     22.73 o
  -1   6   1      556.07      549.52     23.43 o
   0   6   1     1206.96     1253.09     69.14 o
   1   6   1     1753.45     1691.22     92.74 o
   2   6   1     1711.34     1873.86     81.60 o
   3   6   1     6084.49     5788.50    395.50 o
   4   6   1     1388.84     1335.07    101.99 o
   5   6   1     1065.39     1053.43     58.63 o
   6   6   1       29.84       30.05      4.33 o
   7   6   1       14.96        2.63      5.50 o
   8   6   1     1188.24     1180.28     80.83 o
   9   6   1       75.20       73.51      5.51 o
  10   6   1      102.05      120.28      7.27 o
  11   6   1      490.32      484.75     20.53 o
  12   6   1       93.51       85.37      5.02 o
  13   6   1     1342.98     1374.12     29.16 o
  14   6   1       56.98       49.85      5.29 o
  15   6   1      140.77      143.26      6.44 o
  16   6   1        0.05        7.83      5.16 o
  17   6   1      103.33      129.79     14.40 o
  18   6   1        6.98       15.93      8.01 o
  19   6   1      133.27      130.87     20.13 o
 -19   7   1       44.08       42.01     16.68 o
 -18   7   1      134.33      124.93     18.06 o
 -17   7   1      153.33      171.59     12.23 o
 -16   7   1      117.49      117.03      7.17 o
 -15   7   1       11.90       11.47      3.23 o
 -14   7   1      342.39      351.69      9.50 o
 -13   7   1       38.19       35.32      4.00 o
 -12   7   1      132.25      118.60      6.64 o
 -11   7   1     1749.31     1803.76     45.45 o
 -10   7   1        3.85        8.68      5.17 o
  -9   7   1      306.81      291.12     19.71 o
  -8   7   1      345.12      299.70     37.73 o
  -7   7   1      819.37      840.87    101.71 o
  -6   7   1     1364.40     1423.92     72.85 o
  -5   7   1       85.82       73.78      7.04 o
  -4   7   1      731.79      809.87     26.80 o
  -3   7   1      111.26       75.30      2.40 o
  -2   7   1      121.21       97.16      5.10 o
  -1   7   1     2812.29     2582.27     83.06 o
   0   7   1       49.12       76.71      4.29 o
   1   7   1     2445.66     2502.62    146.17 o
   2   7   1     1411.83     1503.73     89.76 o
   3   7   1     3823.96     3773.24    226.93 o
   4   7   1        3.59       -4.26      4.26 o
   5   7   1      611.45      562.97     32.31 o
   6   7   1     1630.63     1562.09     84.11 o
   7   7   1      178.99      228.56     30.36 o
   8   7   1      434.15      419.26     16.86 o
   9   7   1      248.10      290.38     14.48 o
  10   7   1        3.36       -2.76      5.27 o
  11   7   1       38.71       46.68      6.71 o
  12   7   1      691.84      755.45     17.84 o
  13   7   1       24.23       24.00      2.83 o
  14   7   1      801.25      800.43     20.27 o
  15   7   1       19.27       18.52      3.85 o
  16   7   1      682.99      653.22     19.37 o
  17   7   1        0.11       -5.52      9.30 o
  18   7   1       51.09       28.10     22.53 o
 -18   8   1       13.09       17.00     22.99 o
 -17   8   1      168.18      141.86     13.65 o
 -16   8   1        3.57        6.46     13.77 o
 -15   8   1       99.31       91.11     19.16 o
 -14   8   1        6.75        6.59      5.05 o
 -13   8   1      113.24      119.38      6.75 o
 -12   8   1      282.78      294.83     10.27 o
 -11   8   1       45.77       34.03      5.03 o
 -10   8   1     1628.07     1684.53     39.38 o
  -9   8   1      578.21      623.49     19.58 o
  -8   8   1     1423.07     1450.44     73.67 o
  -7   8   1      376.99      406.62     14.41 o
  -6   8   1      377.08      359.89     12.53 o
  -5   8   1     1332.92     1349.24     27.96 o
  -4   8   1       12.44        9.97      3.16 o
  -3   8   1       39.65       52.30      3.30 o
  -2   8   1      309.34      274.58      6.75 o
  -1   8   1        3.97       -1.89      3.35 o
   0   8   1      949.17      935.46     41.04 o
   1   8   1      620.99      626.99     25.19 o
   2   8   1     1807.55     1831.48     67.65 o
   3   8   1      405.32      468.27     40.72 o
   4   8   1      748.43      772.81     60.06 o
   5   8   1       82.02       71.36      6.90 o
   6   8   1       41.82       43.84      5.65 o
   7   8   1       25.70       28.95     16.38 o
   8   8   1     1210.54     1266.43     92.04 o
   9   8   1        1.36       -5.15     13.52 o
  10   8   1     2723.40     2843.72     65.80 o
  11   8   1        5.23        3.42      6.90 o
  12   8   1      560.76      626.41     19.67 o
  13   8   1      295.12      290.37     12.86 o
  14   8   1      104.79       97.96     10.33 o
  15   8   1       93.59       73.77     17.60 o
  16   8   1        0.17       -1.62     14.66 o
  17   8   1       14.74       26.76     15.75 o
 -17   9   1      237.95      186.93     24.65 o
 -16   9   1       13.55       23.24     13.94 o
 -15   9   1      157.21      156.98     16.14 o
 -14   9   1        5.02       -2.52      9.72 o
 -13   9   1      280.93      284.90     13.85 o
 -12   9   1      323.73      344.72     18.22 o
 -11   9   1      647.82      691.40     18.45 o
 -10   9   1       57.93       41.39      8.26 o
  -9   9   1     3252.73     3429.92    123.23 o
  -8   9   1      651.84      652.96     20.47 o
  -7   9   1      549.61      569.64     23.14 o
  -6   9   1        7.90        9.72      5.28 o
  -5   9   1      183.70      162.81      6.55 o
  -4   9   1      327.87      325.31     10.18 o
  -3   9   1     1377.82     1486.07     34.60 o
  -2   9   1       30.62       16.91      3.34 o
  -1   9   1     3218.19     3415.27     71.41 o
   0   9   1      170.53      160.81      5.33 o
   1   9   1     1546.75     1625.56     57.22 o
   2   9   1        1.08        1.45      2.85 o
   3   9   1     2090.74     2142.46    116.94 o
   4   9   1      136.08      134.40      7.86 o
   5   9   1      708.91      694.27     22.92 o
   6   9   1       32.06       46.99      6.39 o
   7   9   1       17.40       14.58      9.76 o
   8   9   1        2.70       18.10     10.19 o
   9   9   1      162.01      154.16     11.69 o
  10   9   1      132.67      110.79      8.84 o
  11   9   1      737.96      778.26     26.21 o
  12   9   1        2.37       -5.87      5.87 o
  13   9   1      203.09      192.83     10.86 o
  14   9   1        7.39       -2.74     14.72 o
  15   9   1        1.16       11.36     10.43 o
  16   9   1       55.83       75.18     17.87 o
 -15  10   1       86.01       36.39     26.67 o
 -14  10   1       89.70       96.89     14.30 o
 -13  10   1       69.04       50.38     13.54 o
 -12  10   1        2.43       22.00     14.56 o
 -11  10   1       64.08       64.99      5.58 o
 -10  10   1      636.95      627.86     27.08 o
  -9  10   1       19.89       31.60      6.29 o
  -8  10   1      133.65      131.12      7.45 o
  -7  10   1       50.28       44.31      5.63 o
  -6  10   1       20.64       14.14      5.24 o
  -5  10   1       96.68       83.69      6.66 o
  -4  10   1      733.24      791.58     16.26 o
  -3  10   1        6.53        3.18      2.55 o
  -2  10   1     1206.89     1357.59     35.74 o
  -1  10   1      555.67      548.33     12.86 o
   0  10   1     2966.39     3308.97     89.90 o
   1  10   1       55.00       72.74      4.07 o
   2  10   1      790.13      853.82     20.81 o
   3  10   1      157.95      176.45      7.79 o
   4  10   1       91.60       92.52      9.33 o
   5  10   1      172.48      190.66      8.85 o
   6  10   1        1.53        3.75      6.14 o
   7  10   1        0.15        1.79     10.32 o
   8  10   1       13.34       26.59      7.67 o
   9  10   1        1.12       -6.61      6.61 o
  10  10   1      202.84      168.32     11.23 o
  11  10   1       81.33       77.96      8.63 o
  12  10   1        0.48       -5.68      7.31 o
  13  10   1       68.16      102.36     15.58 o
  14  10   1        0.35       10.38     12.48 o
 -13  11   1       18.19        1.90     16.56 o
 -12  11   1       23.17       39.03     15.08 o
 -11  11   1      103.66      109.63     15.77 o
 -10  11   1       24.96        0.79     13.11 o
  -9  11   1       10.76        9.13      7.41 o
  -8  11   1       95.15       83.33     10.90 o
  -7  11   1      187.15      210.75     10.17 o
  -6  11   1      118.93      102.54      8.23 o
  -5  11   1       43.53       45.03      6.76 o
  -4  11   1       87.22       75.64      6.02 o
  -3  11   1       32.58       41.71      5.54 o
  -2  11   1       25.30       21.36      2.53 o
  -1  11   1       38.34       25.91      3.81 o
   0  11   1       70.50       68.18      4.41 o
   1  11   1      232.45      202.90      6.92 o
   2  11   1     1243.83     1317.75     25.62 o
   3  11   1      569.25      547.33     13.55 o
   4  11   1      616.49      677.34     15.86 o
   5  11   1      174.57      193.26      7.62 o
   6  11   1       91.90      109.04     10.39 o
   7  11   1      118.26      110.74      7.89 o
   8  11   1        2.28       12.53      8.65 o
   9  11   1        0.30       -7.27      8.71 o
  10  11   1       97.30       93.44     13.43 o
  11  11   1        2.38       -7.00     11.84 o
  12  11   1       74.68       46.63     14.03 o
 -11  12   1        0.25        8.29     24.83 o
 -10  12   1        0.09       -2.13     12.12 o
  -9  12   1        0.05        5.76      9.09 o
  -8  12   1       17.39        3.97     13.38 o
  -7  12   1       39.88       27.59      7.49 o
  -6  12   1       14.63       33.87     11.14 o
  -5  12   1        7.64       -1.66      5.62 o
  -4  12   1       22.70       23.84      5.87 o
  -3  12   1       16.06        8.65      5.08 o
  -2  12   1      327.85      332.55     15.80 o
  -1  12   1        2.38       -0.57      4.60 o
   0  12   1      201.68      200.52      8.89 o
   1  12   1       35.01       41.69      7.01 o
   2  12   1      103.89       89.17      6.22 o
   3  12   1      166.74      163.59      7.96 o
   4  12   1       28.59       30.61      5.86 o
   5  12   1       39.06       32.26      6.09 o
   6  12   1        0.14       -0.87      7.35 o
   7  12   1       12.68       20.02      7.51 o
   8  12   1       53.17       45.63     17.41 o
   9  12   1       41.54       47.45     12.12 o
  10  12   1       38.77       43.39     16.95 o
  -8  13   1      136.05      100.47     41.74 o
  -7  13   1        1.28      -21.10     23.86 o
  -6  13   1       33.58       40.91     16.22 o
  -5  13   1       32.61       52.93     16.54 o
  -4  13   1       59.31       46.43      9.72 o
  -3  13   1        5.99       17.15      9.07 o
  -2  13   1        0.49       -1.85      6.73 o
  -1  13   1       90.66       89.91     12.96 o
   0  13   1        2.35        4.99      6.31 o
   1  13   1      178.73      157.51     14.51 o
   2  13   1       14.92       13.11      7.34 o
   3  13   1       28.41       29.26      7.11 o
   4  13   1        1.83       11.00     10.65 o
   5  13   1        4.11        6.37      7.22 o
   6  13   1       38.45       31.43     10.71 o
   7  13   1        0.16       30.40     16.12 o
 -22   0   2       75.25       65.49      9.80 o
 -20   0   2       21.29       38.53      5.51 o
 -18   0   2      531.75      538.93     15.27 o
 -16   0   2      296.69      308.11     19.70 o
 -14   0   2     1017.44     1044.27     26.51 o
 -12   0   2     4130.00     4180.63     82.09 o
 -10   0   2     8155.57     8005.51    174.05 o
  -8   0   2     1492.70     1215.38     25.82 o
  -6   0   2     2128.34     2007.40     39.96 o
   8   0   2      777.91      872.09     50.81 o
  10   0   2      566.34      497.11     31.45 o
  12   0   2      139.76      136.78      6.20 o
  14   0   2        0.68        7.28      6.86 o
  16   0   2      539.84      496.15     19.94 o
  18   0   2       34.71       37.43      8.95 o
  20   0   2       24.52       23.70      7.49 o
 -22   1   2       36.31       22.29      7.35 o
 -21   1   2      253.59      222.30      8.08 o
 -20   1   2       23.29       23.99      4.72 o
 -19   1   2      656.65      661.54     12.69 o
 -18   1   2        0.07       -0.96      3.83 o
 -17   1   2     1155.02     1193.33     20.51 o
 -16   1   2      259.69      278.74      7.58 o
 -15   1   2      102.08       95.56      4.42 o
 -14   1   2      388.03      376.89      8.79 o
 -13   1   2     1080.04     1122.88     23.03 o
 -12   1   2       74.38       55.28      3.81 o
 -11   1   2     3468.02     3485.78     48.03 o
 -10   1   2     3155.38     3361.92     46.30 o
  -9   1   2     3554.32     3467.65     66.01 o
  -8   1   2     2517.12     2790.22     40.08 o
  -7   1   2     2345.66     2338.09     32.32 o
  -6   1   2      174.85      162.50      3.49 o
  -5   1   2    12737.33    12759.76    407.31 o
  -4   1   2      142.77      106.49      3.03 o
  -3   1   2     4858.79     4471.91     75.27 o
  -2   1   2       40.12       52.99      4.84 o
   1   1   2     9499.57     7394.58    973.59 o
   4   1   2    11320.17     9220.78    292.65 o
   5   1   2     3791.74     3629.95    113.88 o
   6   1   2     5803.82     5834.23    172.26 o
   7   1   2      474.72      510.70     21.52 o
   8   1   2      697.86      784.66     18.50 o
   9   1   2      504.20      454.35     11.99 o
  10   1   2       95.94      121.57      7.92 o
  11   1   2        7.02       11.45      3.33 o
  12   1   2      372.14      387.94      9.47 o
  13   1   2     1350.74     1352.11     36.23 o
  14   1   2       12.61       11.88      6.06 o
  15   1   2      897.37      981.66     19.94 o
  16   1   2      307.59      306.39      9.06 o
  17   1   2      328.94      329.98     10.83 o
  18   1   2       74.28       80.36      6.03 o
  19   1   2        2.22        1.61      5.46 o
  20   1   2        6.36       17.62      9.23 o
 -21   2   2        4.72       -6.13      6.13 o
 -20   2   2      336.29      300.39     12.20 o
 -19   2   2        0.39       -3.64      3.64 o
 -18   2   2      353.62      364.43      7.34 o
 -17   2   2      327.70      311.39      8.45 o
 -16   2   2       55.71       64.95      4.37 o
 -15   2   2       56.30       52.26      3.95 o
 -14   2   2     1043.22     1085.73     18.05 o
 -13   2   2      294.87      309.97      8.45 o
 -12   2   2      866.39      936.66     15.39 o
 -11   2   2      843.28      928.16     14.70 o
 -10   2   2     4160.32     4363.82     66.61 o
  -9   2   2       33.80       32.50      2.92 o
  -8   2   2      591.57      560.92     18.69 o
  -7   2   2     1022.57     1091.86     18.16 o
  -6   2   2      905.52      963.56     16.07 o
  -5   2   2     1938.41     1890.76     29.99 o
  -4   2   2     2836.06     2763.18     46.78 o
  -2   2   2     9327.50     7604.48    243.32 o
   0   2   2     3317.20     3009.47    124.90 o
   1   2   2    12390.70    10015.28    226.28 o
   2   2   2     7428.51     6651.20    379.21 o
   3   2   2    17856.58    14446.26    321.04 o
   4   2   2    16158.15    13229.49    419.66 o
   5   2   2      976.05      818.33     41.06 o
   6   2   2     3843.89     4027.35    132.28 o
   7   2   2      631.86      708.13     30.09 o
   8   2   2      196.38      255.83      9.40 o
   9   2   2        5.14        5.53      2.79 o
  10   2   2     2601.26     2741.76     68.63 o
  11   2   2     1249.57     1290.54     36.36 o
  12   2   2      278.75      260.67     12.42 o
  13   2   2     3845.54     4096.21    101.37 o
  14   2   2      238.21      244.54      7.99 o
  15   2   2     1466.86     1487.89     28.07 o
  16   2   2        2.39        1.72      4.31 o
  17   2   2      416.63      437.48     12.95 o
  18   2   2        3.04        2.58      4.85 o
  19   2   2      249.97      240.19     12.60 o
  20   2   2        0.02       -3.45      7.24 o
 -21   3   2        3.25        6.91      6.17 o
 -20   3   2       26.89       36.69      6.00 o
 -19   3   2       53.40       50.97      4.86 o
 -18   3   2        3.45       -1.42      3.98 o
 -17   3   2      132.21      121.70      7.64 o
 -16   3   2      523.89      530.58     11.78 o
 -15   3   2       79.67       81.61      5.96 o
 -14   3   2     1418.45     1542.22     27.71 o
 -13   3   2      246.45      276.63      7.55 o
 -12   3   2      200.39      204.74      9.09 o
 -11   3   2      548.29      561.42     11.00 o
 -10   3   2      741.53      687.47     17.86 o
  -9   3   2      624.17      695.76     16.24 o
  -8   3   2     2837.10     2879.81     61.39 o
  -7   3   2      928.81      962.51     16.33 o
  -6   3   2     3500.22     3336.79     46.31 o
  -5   3   2      565.52      581.54     11.25 o
  -4   3   2     1007.37      887.17     93.57 o
  -3   3   2     1379.89     1319.14     40.65 o
  -2   3   2        8.38        4.91      1.93 o
  -1   3   2    15541.76    13047.44    411.87 o
   0   3   2     1632.47     1644.40     68.39 o
   1   3   2     1794.41     1739.97     60.13 o
   2   3   2      191.31      226.85      8.07 o
   3   3   2       58.51       57.35      2.55 o
   4   3   2    10255.82    10229.32    600.24 o
   5   3   2     2284.64     2352.50     92.68 o
   6   3   2     2450.14     2361.13    106.76 o
   7   3   2     1787.12     1892.42     87.00 o
   8   3   2      621.50      533.32     27.67 o
   9   3   2        0.13        1.96      3.37 o
  10   3   2     2332.31     2461.98     88.85 o
  11   3   2       17.71        5.81      4.72 o
  12   3   2     3451.90     3627.10    115.51 o
  13   3   2      540.74      493.35     21.43 o
  14   3   2      968.69     1041.69     20.18 o
  15   3   2       26.64       23.12      6.60 o
  16   3   2      524.62      548.39     14.19 o
  17   3   2       39.45       54.87      5.90 o
  18   3   2      338.68      319.55     11.64 o
  19   3   2        0.04        8.80      5.73 o
  20   3   2       83.36       62.68     13.37 o
 -21   4   2       12.83       18.13      8.89 o
 -20   4   2      294.28      248.32     18.63 o
 -19   4   2       26.28       35.88      5.49 o
 -18   4   2       15.47       10.79      3.54 o
 -17   4   2        1.64        0.98      4.04 o
 -16   4   2       61.61       55.51      4.65 o
 -15   4   2        2.83       -1.49      3.65 o
 -14   4   2       35.24       51.68      3.90 o
 -13   4   2     1336.90     1383.41     35.68 o
 -12   4   2     1270.55     1305.87     37.38 o
 -11   4   2        0.09       -2.82      2.82 o
 -10   4   2     1612.59     1549.60     36.13 o
  -9   4   2       41.65       37.00      2.53 o
  -8   4   2       70.56       95.39      3.60 o
  -7   4   2     1607.91     1626.51     35.96 o
  -6   4   2     3314.66     3575.69    105.14 o
  -5   4   2     2663.86     2839.45    105.40 o
  -4   4   2     4745.94     4359.21    152.68 o
  -3   4   2     2672.97     2341.19     62.57 o
  -2   4   2     4074.54     3899.31    135.75 o
  -1   4   2    18188.52    15312.64    343.66 o
   0   4   2      296.47      247.27     12.61 o
   1   4   2     4752.09     4372.94    123.88 o
   2   4   2     1815.69     1721.40     90.44 o
   3   4   2     8866.55     8467.65    421.19 o
   4   4   2     2396.96     2269.10    100.47 o
   5   4   2     4441.07     4253.29    244.13 o
   6   4   2     1251.95     1277.44     56.01 o
   7   4   2      952.05      893.32     39.37 o
   8   4   2     1814.77     1899.83     47.11 o
   9   4   2      963.57     1025.77     43.88 o
  10   4   2      120.23      105.21      7.63 o
  11   4   2     1196.35     1262.83     36.60 o
  12   4   2       75.64       57.34      8.49 o
  13   4   2     1473.68     1602.15     29.99 o
  14   4   2        0.06       -2.45      4.12 o
  15   4   2      456.60      471.67     13.06 o
  16   4   2        0.07        3.26      4.44 o
  17   4   2      190.20      205.09      8.06 o
  18   4   2        1.83        8.00      4.96 o
  19   4   2       56.72       56.20      6.40 o
  20   4   2       15.81       37.41     14.19 o
 -21   5   2       28.95       26.76     11.98 o
 -20   5   2       95.48       97.55      9.93 o
 -19   5   2      317.17      365.00     27.43 o
 -18   5   2      101.33       88.48      6.98 o
 -17   5   2       51.86       47.20      4.79 o
 -16   5   2       79.03       75.00      5.21 o
 -15   5   2       93.53      100.01      5.62 o
 -14   5   2       50.72       51.49      4.53 o
 -13   5   2      210.94      243.49      7.68 o
 -12   5   2       68.36       83.87     10.14 o
 -11   5   2     3187.59     3335.31     87.51 o
 -10   5   2     1447.88     1462.32     34.43 o
  -9   5   2     3177.84     3224.25     75.61 o
  -8   5   2      206.03      189.36      8.23 o
  -7   5   2     1469.60     1391.68     65.39 o
  -6   5   2     1227.10     1197.39     68.62 o
  -5   5   2     2567.66     2564.52     88.97 o
  -4   5   2     1660.41     1555.92     38.41 o
  -3   5   2     3375.77     2919.90     63.73 o
  -2   5   2      633.35      604.55     20.68 o
  -1   5   2     9648.04     8746.28    437.33 o
   0   5   2       66.50       48.32      3.11 o
   1   5   2    10870.22     9862.02    573.63 o
   2   5   2     2908.51     2783.60     87.09 o
   3   5   2     2763.47     2791.63    156.42 o
   4   5   2      190.02      153.84     10.11 o
   5   5   2     1055.40     1145.43     68.10 o
   6   5   2     2118.01     2135.59     73.49 o
   7   5   2      261.82      293.63      9.29 o
   8   5   2      662.60      683.27     15.15 o
   9   5   2      259.72      256.08      6.70 o
  10   5   2      133.29      131.55      6.79 o
  11   5   2      724.70      786.75     15.62 o
  12   5   2        3.64        3.71      3.31 o
  13   5   2       17.23        2.55      4.63 o
  14   5   2       57.97       42.80      5.21 o
  15   5   2       23.45       17.66      4.28 o
  16   5   2      141.40      124.07      6.93 o
  17   5   2      162.36      157.82     15.34 o
  18   5   2        6.55        1.87      6.71 o
  19   5   2        0.75        5.53      6.33 o
 -20   6   2      302.85      299.98     31.97 o
 -19   6   2       30.48       33.87      8.03 o
 -18   6   2       45.12       61.18      8.19 o
 -17   6   2       80.23       67.93      7.96 o
 -16   6   2      143.41      161.14      7.00 o
 -15   6   2      233.97      221.65      7.29 o
 -14   6   2      457.55      518.39     12.26 o
 -13   6   2      217.08      223.58      7.39 o
 -12   6   2     2513.90     2630.57     65.95 o
 -11   6   2      427.88      454.62     14.67 o
 -10   6   2      938.22      917.99     19.88 o
  -9   6   2      163.73      140.36      9.90 o
  -8   6   2     3504.54     3427.30    143.38 o
  -7   6   2        1.35       -4.47      4.47 o
  -6   6   2     1517.04     1443.22     65.56 o
  -5   6   2      574.44      576.81     20.76 o
  -4   6   2       12.87        7.89      1.85 o
  -3   6   2      982.56     1075.97     26.91 o
  -2   6   2     6722.77     6274.73    159.19 o
  -1   6   2      341.30      366.57     21.96 o
   0   6   2    12435.94    10976.57    246.39 o
   1   6   2     1389.13     1481.01     75.40 o
   2   6   2     7846.59     7613.90    377.48 o
   3   6   2     5518.97     5702.06    270.54 o
   4   6   2       29.24       28.61      7.33 o
   5   6   2        7.04        9.18      5.19 o
   6   6   2       11.67        8.33      4.54 o
   7   6   2      814.59      877.89     39.93 o
   8   6   2      574.42      555.17     14.27 o
   9   6   2       55.34       51.89      2.99 o
  10   6   2       17.12       19.04      5.95 o
  11   6   2       19.11       21.32      3.40 o
  12   6   2      220.51      221.08      8.88 o
  13   6   2      205.16      197.39      6.98 o
  14   6   2        0.85        0.97      4.44 o
  15   6   2        5.40       -4.07      8.34 o
  16   6   2       16.47       14.88      6.91 o
  17   6   2        9.37       29.24      9.18 o
  18   6   2        0.25        6.42      7.37 o
 -19   7   2      491.99      416.62     37.68 o
 -18   7   2       11.40       11.20      6.42 o
 -17   7   2      497.62      550.73     20.26 o
 -16   7   2        0.18       -3.66      4.32 o
 -15   7   2      104.93      104.35      5.10 o
 -14   7   2       59.17       47.47      6.73 o
 -13   7   2      524.07      526.92     11.59 o
 -12   7   2      780.55      872.08     20.61 o
 -11   7   2      912.45      905.93     26.10 o
 -10   7   2      108.93       95.40     10.24 o
  -9   7   2     2697.39     2960.58    151.97 o
  -8   7   2      499.39      524.26     15.12 o
  -7   7   2       46.07       57.13      5.97 o
  -6   7   2        2.22        0.02      4.22 o
  -5   7   2       25.05       25.36      4.13 o
  -4   7   2     2097.12     2188.28     39.00 o
  -3   7   2      965.74      911.88     14.76 o
  -2   7   2     1114.15     1171.02     50.17 o
  -1   7   2     2583.69     2650.67    118.33 o
   0   7   2     2860.25     2946.88    138.82 o
   1   7   2     3277.15     3323.06    161.30 o
   2   7   2     1832.40     1778.31     98.25 o
   3   7   2      336.38      320.76     29.08 o
   4   7   2      748.51      690.39     32.66 o
   5   7   2      316.61      289.45     28.03 o
   6   7   2      202.60      175.35     13.33 o
   7   7   2       97.98       77.92      7.04 o
   8   7   2        4.43        4.71      5.91 o
   9   7   2       91.35       85.13      8.23 o
  10   7   2       25.69       39.32      6.35 o
  11   7   2     1756.24     1829.54     37.94 o
  12   7   2       37.04       55.00      5.72 o
  13   7   2      313.85      308.37      9.87 o
  14   7   2      452.63      486.49     22.64 o
  15   7   2        6.38        6.47      6.45 o
  16   7   2       38.19       52.28     11.93 o
  17   7   2       61.92       45.36     14.23 o
  18   7   2       27.96       27.64     20.31 o
 -18   8   2       62.33       27.90     22.18 o
 -17   8   2       21.70       17.98     13.18 o
 -16   8   2       33.40       49.11     17.74 o
 -15   8   2      215.59      215.94     21.52 o
 -14   8   2       14.71        1.82      3.20 o
 -13   8   2        4.93        6.22      4.35 o
 -12   8   2      550.51      492.22     14.37 o
 -11   8   2      117.26      101.17      6.44 o
 -10   8   2      431.13      404.18     12.25 o
  -9   8   2     1873.13     1869.49     43.13 o
  -8   8   2      873.91      919.95     33.15 o
  -7   8   2      973.95     1024.29     31.76 o
  -6   8   2      618.43      651.86     31.94 o
  -5   8   2       18.84       17.51      4.13 o
  -4   8   2        5.55        3.48      1.41 o
  -3   8   2       64.90       52.39      4.20 o
  -2   8   2      283.18      309.79     10.67 o
  -1   8   2       25.90       29.41      3.79 o
   0   8   2      338.04      363.08     19.89 o
   1   8   2     1330.99     1428.86     70.40 o
   2   8   2     1361.44     1287.48     42.80 o
   3   8   2       21.63       17.90      5.35 o
   4   8   2      140.60      110.99      7.48 o
   5   8   2      284.63      276.30     23.71 o
   6   8   2       53.69       60.96      6.53 o
   7   8   2        4.20       19.73      8.62 o
   8   8   2     1926.95     1974.98     75.64 o
   9   8   2        5.26       10.49      9.51 o
  10   8   2       58.80       48.88      6.74 o
  11   8   2     1800.49     1854.28     40.79 o
  12   8   2       53.47       54.26      8.03 o
  13   8   2     1085.43     1166.83     36.33 o
  14   8   2        2.68       -9.44      9.44 o
  15   8   2      167.23      204.27     40.01 o
  16   8   2        1.41        0.23     16.56 o
 -17   9   2       34.57        8.29     15.66 o
 -16   9   2       14.05       27.20     15.81 o
 -15   9   2        1.94       16.33     10.70 o
 -14   9   2      159.97      175.23     20.75 o
 -13   9   2        9.29       13.16      7.52 o
 -12   9   2       92.55       97.45      5.85 o
 -11   9   2      107.87      100.07      7.27 o
 -10   9   2       60.51       59.41      7.77 o
  -9   9   2      356.18      375.08     30.21 o
  -8   9   2      676.13      725.73     17.17 o
  -7   9   2        0.10        3.08      5.42 o
  -6   9   2      801.70      833.18     27.57 o
  -5   9   2      230.94      242.75      8.84 o
  -4   9   2      150.09      166.49      5.90 o
  -3   9   2       13.60       15.75      2.16 o
  -2   9   2       41.88       49.78      7.39 o
  -1   9   2        2.07        5.80      3.72 o
   0   9   2      144.09      170.18      7.61 o
   1   9   2       64.25       68.77      4.22 o
   2   9   2       85.78       78.38      7.68 o
   3   9   2      318.43      288.67     14.90 o
   4   9   2     1238.43     1283.99     58.53 o
   5   9   2      305.58      308.01     15.66 o
   6   9   2      244.64      255.93     11.03 o
   7   9   2      388.21      357.98     46.11 o
   8   9   2      265.83      281.69     16.93 o
   9   9   2      254.91      259.04     15.73 o
  10   9   2      500.66      483.17     18.05 o
  11   9   2      169.37      139.50     12.59 o
  12   9   2      893.81      960.04     63.70 o
  13   9   2      158.24      147.02     13.33 o
  14   9   2      373.28      338.30     30.77 o
  15   9   2       86.22       68.01     12.24 o
 -15  10   2       78.52       69.40     12.50 o
 -14  10   2       23.27       44.59     11.77 o
 -13  10   2      168.12      211.44     20.22 o
 -12  10   2      316.27      336.25     20.48 o
 -11  10   2      229.57      216.03      8.23 o
 -10  10   2      399.62      388.52     20.48 o
  -9  10   2       43.84       33.84      6.80 o
  -8  10   2      145.25      132.33      7.76 o
  -7  10   2       37.57       27.73      6.86 o
  -6  10   2       51.30       53.54      6.32 o
  -5  10   2      242.16      242.36      8.73 o
  -4  10   2       43.58       45.03      4.66 o
  -3  10   2       54.29       40.78      5.10 o
  -2  10   2      142.12      144.15      7.85 o
  -1  10   2      509.64      498.73     10.65 o
   0  10   2      336.65      359.89     12.64 o
   1  10   2      944.54      971.29     17.84 o
   2  10   2      172.48      180.10      8.12 o
   3  10   2     1013.09     1155.45     84.14 o
   4  10   2       73.49       72.69     10.38 o
   5  10   2      264.20      312.80     12.48 o
   6  10   2       28.95       24.59      6.13 o
   7  10   2      168.53      188.82     13.32 o
   8  10   2       50.49       59.93     10.90 o
   9  10   2       32.02       32.40     10.08 o
  10  10   2        0.18       -1.94     17.87 o
  11  10   2       93.10       82.00     11.46 o
  12  10   2        6.20        3.34      8.96 o
  13  10   2      162.43      145.70     15.70 o
  14  10   2       25.09       17.87     24.32 o
 -14  11   2        0.02       23.54     17.92 o
 -13  11   2       48.90       36.37     13.51 o
 -12  11   2       19.90       34.63     13.80 o
 -11  11   2      341.71      378.30     21.24 o
 -10  11   2        3.94        8.97     20.68 o
  -9  11   2      209.60      210.32     10.13 o
  -8  11   2       77.11       60.31      9.64 o
  -7  11   2      293.40      330.33     14.75 o
  -6  11   2        0.07        5.80      5.37 o
  -5  11   2      471.60      518.71     23.09 o
  -4  11   2        1.96       -1.93      5.18 o
  -3  11   2      255.90      279.60      9.37 o
  -2  11   2      217.07      219.19      7.61 o
  -1  11   2      976.97     1091.19     31.94 o
   0  11   2      570.94      554.84     11.54 o
   1  11   2      839.79      929.27     20.92 o
   2  11   2      595.94      577.60     13.98 o
   3  11   2       20.44       18.99      9.55 o
   4  11   2      427.11      416.29     14.52 o
   5  11   2       37.32       52.74      7.27 o
   6  11   2       26.67       28.24      6.92 o
   7  11   2       13.81       12.03     12.48 o
   8  11   2       15.36       23.07      7.11 o
   9  11   2       78.82       65.04     10.47 o
  10  11   2       25.80       17.84     18.31 o
  11  11   2        5.29       15.65     13.40 o
  12  11   2       11.28       36.39     24.88 o
 -11  12   2        3.37       46.02     23.59 o
 -10  12   2      125.73       96.73     22.13 o
  -9  12   2       80.06       66.77     13.61 o
  -8  12   2      230.43      246.50     16.81 o
  -7  12   2        2.68       -1.01      6.59 o
  -6  12   2        2.33        5.75      6.55 o
  -5  12   2        0.10       -1.89      3.85 o
  -4  12   2       63.01       79.73      7.02 o
  -3  12   2       52.61       57.36      6.27 o
  -2  12   2      242.74      276.60      9.76 o
  -1  12   2        7.89       -0.88      3.91 o
   0  12   2      914.94      933.07     20.70 o
   1  12   2       27.10       22.08      5.80 o
   2  12   2       38.45       33.83      6.79 o
   3  12   2       59.33       82.43      6.84 o
   4  12   2        1.11       -0.43      5.41 o
   5  12   2      160.23      147.68      9.00 o
   6  12   2      123.47      116.84     10.29 o
   7  12   2       10.83        1.40      7.36 o
   8  12   2       49.01       49.63     16.61 o
   9  12   2       15.73       30.67     12.78 o
  -8  13   2      142.38      189.28     30.13 o
  -7  13   2       22.58       -8.75     22.62 o
  -6  13   2       27.80       26.30     16.54 o
  -5  13   2        0.65       -3.27     14.79 o
  -4  13   2       27.72       22.35      9.30 o
  -3  13   2       12.04       23.41     10.96 o
  -2  13   2       61.93       54.87     16.53 o
  -1  13   2      158.46      159.84     12.01 o
   0  13   2       12.00        8.14      6.41 o
   1  13   2      276.78      284.78     15.72 o
   2  13   2       62.90       55.50     12.71 o
   3  13   2      150.45      147.96      9.84 o
   4  13   2        2.33        1.55      8.74 o
   5  13   2      127.71       71.28      8.14 o
   6  13   2        4.95       19.72     16.58 o
 -21   0   3        3.42        9.23      4.80 o
 -19   0   3       15.33       17.43      5.08 o
 -17   0   3      342.66      352.59     11.38 o
 -15   0   3      148.29      167.17      7.78 o
 -13   0   3     3045.02     3250.99     65.66 o
 -11   0   3       58.93       93.21      5.14 o
  -9   0   3     1595.94     1542.55     31.80 o
  -7   0   3     2534.70     2437.22     66.53 o
  -5   0   3     5575.06     5496.02    102.85 o
  -3   0   3     4979.45     4428.69    104.99 o
  -1   0   3     3851.56     3353.20    114.33 o
   7   0   3     1719.85     1926.78     50.41 o
   9   0   3       37.42       35.71      5.68 o
  11   0   3      791.01      812.91     26.28 o
  13   0   3      750.44      780.15     27.93 o
  15   0   3      313.59      376.25     26.60 o
  17   0   3      130.18      149.32     12.95 o
  19   0   3      177.82      154.59     12.26 o
 -22   1   3      107.32       79.49      6.83 o
 -21   1   3       63.22       49.31      3.96 o
 -20   1   3       13.93        8.99      3.29 o
 -19   1   3        8.21        8.42      3.37 o
 -18   1   3      216.90      206.24      6.83 o
 -17   1   3     1584.82     1647.37     26.80 o
 -16   1   3     1398.58     1436.39     23.28 o
 -15   1   3       64.30       50.53      4.04 o
 -14   1   3       32.34       38.24      5.04 o
 -13   1   3     1572.70     1591.15     23.57 o
 -12   1   3       38.19       47.32      3.60 o
 -11   1   3     2323.25     2346.70     32.92 o
 -10   1   3      971.53     1071.84     16.53 o
  -8   1   3     2914.74     2675.95     43.48 o
  -7   1   3      981.56     1068.33     18.18 o
  -6   1   3     2905.81     2778.23     35.99 o
  -5   1   3     3152.54     3093.44     47.71 o
  -4   1   3      576.24      555.97     11.28 o
  -2   1   3     4537.14     4091.44     88.84 o
  -1   1   3      184.51      156.38      3.75 o
   0   1   3     1261.49     1042.82     33.28 o
   1   1   3       16.81        8.34      2.93 o
   2   1   3    12548.30    10245.28    325.87 o
   3   1   3      120.73      127.66     18.12 o
   5   1   3      207.68      222.92      4.36 o
   6   1   3      863.09     1001.38     32.34 o
   7   1   3       27.46       39.21      3.18 o
   8   1   3     4650.45     5087.00    133.32 o
   9   1   3        3.57        9.29      2.86 o
  10   1   3        7.54       12.70      3.35 o
  11   1   3       14.49       23.80      3.37 o
  12   1   3     1872.14     1943.77     44.04 o
  13   1   3       38.53       46.73      3.99 o
  14   1   3     1690.01     1925.43     46.60 o
  15   1   3       16.62        8.82      7.65 o
  16   1   3      647.73      681.57     19.13 o
  17   1   3       90.96       90.42      9.33 o
  18   1   3       51.77       49.91      7.04 o
  19   1   3       33.26       27.75      5.53 o
  20   1   3       51.81       37.66      6.52 o
 -22   2   3      121.84      100.72     13.99 o
 -21   2   3      113.16       99.31     11.09 o
 -20   2   3      288.22      306.25     12.53 o
 -19   2   3        8.22        9.23      3.53 o
 -18   2   3      484.70      524.17     13.29 o
 -17   2   3       47.53       51.21      4.18 o
 -16   2   3      369.17      370.57      8.64 o
 -15   2   3       33.54       33.39      3.90 o
 -14   2   3     3388.23     3579.11     52.25 o
 -13   2   3       55.89       55.77      4.50 o
 -12   2   3     7054.67     7394.34    155.53 o
 -11   2   3     1259.13     1198.59     19.85 o
 -10   2   3     9458.50     9808.30    202.47 o
  -9   2   3      694.52      585.62      9.75 o
  -8   2   3     2139.22     2117.08     32.44 o
  -7   2   3    10157.14     9872.88    226.20 o
  -6   2   3      743.65      714.31     12.14 o
  -5   2   3        5.10        2.87      4.15 o
  -4   2   3      543.97      534.34     14.25 o
  -1   2   3     5652.64     5007.98    182.82 o
   0   2   3      544.79      490.72     15.58 o
   1   2   3     3266.02     2974.08    107.02 o
   2   2   3     1657.17     1607.86     87.55 o
   3   2   3     7339.77     6565.32    195.80 o
   4   2   3     2558.70     2367.13    101.73 o
   5   2   3      221.41      140.48      3.63 o
   6   2   3       28.77       27.94      3.25 o
   7   2   3      962.82      934.94     34.73 o
   8   2   3      239.04      219.68      7.81 o
   9   2   3       48.61       59.91      6.21 o
  10   2   3     1122.71     1088.89     21.31 o
  11   2   3     2693.51     2747.43     62.60 o
  12   2   3        1.72       -2.79      3.51 o
  13   2   3      830.96      948.46     19.26 o
  14   2   3       44.55       41.85      4.81 o
  15   2   3      758.60      772.17     19.56 o
  16   2   3       82.76       84.63      5.88 o
  17   2   3      108.50       85.88      7.61 o
  18   2   3       11.19        7.86      5.32 o
  19   2   3        1.00       15.83     10.50 o
 -22   3   3        1.97        9.67     13.36 o
 -21   3   3      665.12      602.37     64.29 o
 -20   3   3       23.62       14.71      5.81 o
 -19   3   3      394.63      411.98     23.51 o
 -18   3   3       22.27       18.00      4.43 o
 -17   3   3      979.85     1059.92     20.97 o
 -16   3   3      310.24      348.44      9.00 o
 -15   3   3     2417.93     2658.88     43.82 o
 -14   3   3      672.09      725.83     15.93 o
 -13   3   3     2909.78     3075.42     48.58 o
 -12   3   3     1021.53     1187.91     28.15 o
 -11   3   3     2318.27     2127.90     40.58 o
 -10   3   3      741.77      806.14     15.92 o
  -9   3   3     4791.25     5079.77     84.47 o
  -8   3   3      172.28      174.78      4.86 o
  -7   3   3      258.92      215.72      5.18 o
  -6   3   3     4875.32     4983.54     82.15 o
  -5   3   3     4660.15     4545.78     80.17 o
  -4   3   3      563.17      493.29     10.11 o
  -3   3   3     3544.07     3258.11    110.96 o
  -2   3   3       38.92       45.72      2.40 o
  -1   3   3     4297.73     4217.81    125.83 o
   0   3   3        3.33        2.36      1.23 o
   1   3   3     2482.51     2124.08     56.50 o
   2   3   3     1089.24     1070.19     40.43 o
   3   3   3     1036.37      884.64     56.60 o
   4   3   3      809.31      874.97     45.99 o
   5   3   3     1007.48      951.67     47.96 o
   6   3   3      190.37      204.95      7.47 o
   7   3   3     2260.12     2301.46     48.43 o
   8   3   3      125.44      149.75      8.60 o
   9   3   3     2166.46     2243.21     71.65 o
  10   3   3        2.16        1.46      4.04 o
  11   3   3      327.52      315.74     10.33 o
  12   3   3      297.88      317.97     10.33 o
  13   3   3       58.80       39.72      5.83 o
  14   3   3       70.64       82.86      7.00 o
  15   3   3       43.34       54.18     11.53 o
  16   3   3        1.89        3.69      5.29 o
  17   3   3       35.21       43.65      5.67 o
  18   3   3       15.11       25.19      7.29 o
  19   3   3        0.32       16.20      8.20 o
 -21   4   3        0.39        9.37      8.79 o
 -20   4   3       68.47       73.39      8.30 o
 -19   4   3       14.27       11.76      4.69 o
 -18   4   3      174.86      191.60      7.29 o
 -17   4   3        0.46       -0.60      3.73 o
 -16   4   3      997.25     1090.69     29.03 o
 -15   4   3       42.30       39.65      2.89 o
 -14   4   3     1880.01     1980.54     46.73 o
 -13   4   3      832.67      866.37     24.11 o
 -12   4   3     3686.77     3925.16     94.34 o
 -11   4   3      249.74      252.41      6.13 o
 -10   4   3     4223.64     4174.19     79.45 o
  -9   4   3     1200.49     1127.83     19.19 o
  -8   4   3     4473.02     4168.60     86.71 o
  -7   4   3     1601.55     1346.99     32.00 o
  -6   4   3      172.75      136.73      3.17 o
  -5   4   3      456.11      483.70      8.80 o
  -4   4   3     3474.43     3267.00     87.00 o
  -3   4   3     1592.08     1531.88     76.29 o
  -2   4   3     3441.82     3260.31    190.21 o
  -1   4   3     2021.71     1997.90     62.24 o
   0   4   3     2926.04     2662.76     80.18 o
   1   4   3      205.31      179.10      7.21 o
   2   4   3      828.69      720.79     35.78 o
   3   4   3       82.82       63.49      2.92 o
   4   4   3       63.19       66.75      4.28 o
   5   4   3     2686.48     2941.87    153.85 o
   6   4   3      284.17      270.63     14.48 o
   7   4   3      432.69      462.61     58.70 o
   8   4   3       11.18       15.32      3.73 o
   9   4   3      791.46      746.92     35.24 o
  10   4   3      631.66      619.19     18.40 o
  11   4   3      235.29      220.21      8.49 o
  12   4   3       39.89       40.56      5.54 o
  13   4   3      716.79      785.56     37.74 o
  14   4   3      314.03      269.02      9.85 o
  15   4   3      688.93      731.28     17.88 o
  16   4   3       23.51       40.36      6.15 o
  17   4   3       76.00       78.36     14.07 o
  18   4   3        0.31        8.51      5.80 o
  19   4   3        6.76       23.47      7.61 o
 -21   5   3       20.61       31.88     12.35 o
 -20   5   3       47.53       29.88      9.45 o
 -19   5   3      229.95      249.13     11.18 o
 -18   5   3      234.64      239.58      8.22 o
 -17   5   3        5.16        6.00      3.58 o
 -16   5   3       26.46       24.83      4.20 o
 -15   5   3      595.71      600.16     19.03 o
 -14   5   3      129.45      116.61      4.24 o
 -13   5   3      183.23      198.78      6.77 o
 -12   5   3       19.06       13.45      3.46 o
 -11   5   3      274.89      288.36      9.59 o
 -10   5   3      603.32      628.86     18.37 o
  -9   5   3     2702.22     2778.35     58.54 o
  -8   5   3     1187.87     1185.77     31.00 o
  -7   5   3     1106.56      994.57     44.85 o
  -6   5   3      173.57      146.57      6.52 o
  -5   5   3      570.65      439.80     13.20 o
  -4   5   3       76.77       64.11      2.97 o
  -3   5   3      106.52       64.89      4.09 o
  -2   5   3      394.56      293.51     14.71 o
  -1   5   3     2163.27     2140.51    111.06 o
   0   5   3     9924.49     9519.65    378.73 o
   1   5   3      597.73      510.11     19.75 o
   2   5   3    12828.93    11574.58    279.34 o
   3   5   3       14.56       15.17      3.48 o
   4   5   3    11694.48    10569.21    264.67 o
   5   5   3       10.87        5.25      6.55 o
   6   5   3     2944.40     3020.31    125.77 o
   7   5   3       40.14       45.71      4.61 o
   8   5   3      121.14      114.89      5.61 o
   9   5   3      388.93      392.54     10.91 o
  10   5   3      203.74      238.02      7.20 o
  11   5   3      194.86      213.11      8.02 o
  12   5   3      464.92      507.59     11.63 o
  13   5   3        0.23       -4.11      4.11 o
  14   5   3     1001.46     1085.23     24.99 o
  15   5   3       39.75       30.22      6.33 o
  16   5   3      190.91      187.93      8.15 o
  17   5   3        9.94        6.01      4.99 o
  18   5   3       58.22       45.91      5.95 o
  19   5   3       19.38       25.89     17.04 o
 -20   6   3       49.92       66.42     15.11 o
 -19   6   3      247.36      218.74     15.23 o
 -18   6   3      141.44      149.33      9.21 o
 -17   6   3       57.13       47.46      4.56 o
 -16   6   3      158.26      152.39      6.22 o
 -15   6   3      437.10      479.36     16.45 o
 -14   6   3      253.61      257.80     10.10 o
 -13   6   3      986.79     1042.56     28.92 o
 -12   6   3      193.72      196.72      9.33 o
 -11   6   3        0.52        1.46      2.11 o
 -10   6   3      100.53      107.37      3.65 o
  -9   6   3      128.93      112.74      6.00 o
  -8   6   3       19.34       13.34      2.99 o
  -7   6   3      190.22      158.74      4.58 o
  -6   6   3       62.29       88.48      4.58 o
  -5   6   3     7525.59     7773.31    282.97 o
  -4   6   3      133.11       99.57      4.59 o
  -3   6   3     2115.48     2015.28    114.27 o
  -2   6   3      388.02      377.64     19.69 o
  -1   6   3     1132.19     1073.72     61.52 o
   0   6   3      305.52      345.40     18.24 o
   1   6   3     5598.02     5703.47    404.15 o
   2   6   3      639.20      681.16     25.10 o
   3   6   3     6946.25     6562.29    259.53 o
   4   6   3      362.71      287.13     10.95 o
   5   6   3     1654.73     1528.73     77.94 o
   6   6   3        0.04       -2.86      2.86 o
   7   6   3        6.15        2.71      3.08 o
   8   6   3      397.57      414.94     15.65 o
   9   6   3      719.31      695.53     22.39 o
  10   6   3       29.51       39.42      4.23 o
  11   6   3      239.29      266.31     15.16 o
  12   6   3       99.66      102.61      5.54 o
  13   6   3      178.60      194.92      7.13 o
  14   6   3       64.20       59.39      5.09 o
  15   6   3      198.53      217.32     14.72 o
  16   6   3       38.93       56.31      6.04 o
  17   6   3      148.74      147.38      8.94 o
  18   6   3        1.88      -10.64     18.06 o
 -19   7   3        2.95       26.33     15.63 o
 -18   7   3       38.58       27.90      6.15 o
 -17   7   3       20.75       24.01     10.15 o
 -16   7   3       55.09       41.37      4.80 o
 -15   7   3       13.99       15.13      4.20 o
 -14   7   3      134.67      135.98      5.52 o
 -13   7   3      148.31      141.98      5.63 o
 -12   7   3     1080.99     1076.52     31.39 o
 -11   7   3     3107.69     3577.73     73.91 o
 -10   7   3     2969.24     3176.43     78.12 o
  -9   7   3     1322.48     1413.40     34.70 o
  -8   7   3     3565.83     3886.13    120.49 o
  -7   7   3     1788.32     1875.83     75.05 o
  -6   7   3     1037.41     1057.28     24.52 o
  -5   7   3     1323.95     1335.14     29.31 o
  -4   7   3      789.15      789.98     24.79 o
  -3   7   3     2291.71     2463.16     89.14 o
  -2   7   3      457.65      505.92     20.10 o
  -1   7   3       56.41       51.78      4.47 o
   0   7   3        3.27        6.48      5.19 o
   1   7   3       53.36       37.73      8.44 o
   2   7   3     1260.50     1141.41     78.48 o
   3   7   3      394.37      380.10     19.91 o
   4   7   3     4117.93     4129.40    150.45 o
   5   7   3      346.00      333.49      9.61 o
   6   7   3      410.65      430.46     20.63 o
   7   7   3       19.90        9.67      5.78 o
   8   7   3       41.25       36.31      8.64 o
   9   7   3        3.44        5.72      5.13 o
  10   7   3      251.49      297.44     10.60 o
  11   7   3       27.79       22.52      3.10 o
  12   7   3      553.33      610.06     16.28 o
  13   7   3      186.00      162.99      8.37 o
  14   7   3      767.01      817.66     31.38 o
  15   7   3       32.31       32.49      4.68 o
  16   7   3      279.91      219.20     13.35 o
  17   7   3        7.30       -5.32     16.22 o
 -18   8   3      184.30      199.54     43.03 o
 -17   8   3      102.09       74.91     14.92 o
 -16   8   3      320.50      298.45     18.78 o
 -15   8   3        0.02       11.87     12.50 o
 -14   8   3      692.19      706.54     15.37 o
 -13   8   3       83.37       83.33      4.11 o
 -12   8   3      257.59      261.58      7.53 o
 -11   8   3        1.44        2.42      3.92 o
 -10   8   3       47.34       34.69      4.95 o
  -9   8   3       38.18       45.88      5.19 o
  -8   8   3       87.07       99.89      6.57 o
  -7   8   3     1310.93     1404.94     48.44 o
  -6   8   3      767.77      850.52     28.81 o
  -5   8   3      511.99      530.95     10.98 o
  -4   8   3      273.23      311.01     12.54 o
  -3   8   3      254.12      256.05      7.62 o
  -2   8   3      472.89      493.63     18.74 o
  -1   8   3      891.76      977.87     35.69 o
   0   8   3     1283.59     1300.28     53.04 o
   1   8   3      629.28      630.27     15.21 o
   2   8   3     1511.79     1453.10     65.96 o
   3   8   3     1261.73     1227.24     63.51 o
   4   8   3      468.53      446.43     26.42 o
   5   8   3       27.06       34.04      6.23 o
   6   8   3       60.44       47.32      7.87 o
   7   8   3      402.19      392.77     15.03 o
   8   8   3       30.31       23.83      7.71 o
   9   8   3      148.45      148.21      8.56 o
  10   8   3      381.83      417.31     16.63 o
  11   8   3      293.25      314.11     12.90 o
  12   8   3      103.45      101.60      8.65 o
  13   8   3      360.65      382.67     16.85 o
  14   8   3       12.87       17.00     10.20 o
  15   8   3      107.06       91.93     18.24 o
  16   8   3       29.34       40.79     13.34 o
 -17   9   3      155.67      131.15     15.18 o
 -16   9   3       38.54       25.36     10.98 o
 -15   9   3      745.23      816.66     77.18 o
 -14   9   3        4.49        7.16     12.18 o
 -13   9   3     1058.17     1117.40     49.81 o
 -12   9   3        1.30        4.98      3.51 o
 -11   9   3      294.03      319.59      8.85 o
 -10   9   3       48.24       52.46      5.88 o
  -9   9   3      601.37      663.83     17.89 o
  -8   9   3      449.70      461.95     12.18 o
  -7   9   3     1058.82     1104.21     60.52 o
  -6   9   3       28.37       29.13      5.39 o
  -5   9   3        2.46       -0.52      1.22 o
  -4   9   3       74.48       90.62      5.20 o
  -3   9   3      411.52      452.93     13.43 o
  -2   9   3       63.07       75.64      4.59 o
  -1   9   3     2260.00     2382.84     63.45 o
   0   9   3       57.44       75.30      6.63 o
   1   9   3      645.33      709.65     39.34 o
   2   9   3       62.92       69.80      6.90 o
   3   9   3       80.93       68.40     10.73 o
   4   9   3      395.55      428.46     30.74 o
   5   9   3      340.74      303.32     11.51 o
   6   9   3       94.44       85.58     15.32 o
   7   9   3       12.30        5.32      7.86 o
   8   9   3      166.59      149.93     14.31 o
   9   9   3      166.75      174.52     12.92 o
  10   9   3      182.98      211.72     14.77 o
  11   9   3       15.94       12.16      6.05 o
  12   9   3       26.44       36.75     10.46 o
  13   9   3        3.44       -0.52      8.56 o
  14   9   3       63.23       60.35     25.01 o
  15   9   3      119.63      112.40     21.84 o
 -16  10   3       81.06       54.82     25.43 o
 -15  10   3        1.55       10.38     12.89 o
 -14  10   3      421.54      404.51     26.72 o
 -13  10   3      121.50       99.39     11.98 o
 -12  10   3      517.00      518.16     24.51 o
 -11  10   3       11.38        9.29      4.62 o
 -10  10   3      422.27      462.28     18.38 o
  -9  10   3       81.28       99.52      8.19 o
  -8  10   3      297.79      310.41     10.35 o
  -7  10   3      408.61      413.69     12.04 o
  -6  10   3      391.24      438.45     24.85 o
  -5  10   3       22.80       14.29      6.86 o
  -4  10   3     1092.91     1212.20     37.78 o
  -3  10   3       33.66       30.48      3.38 o
  -2  10   3     1025.67     1158.08     31.76 o
  -1  10   3        5.35       -1.95      4.17 o
   0  10   3      178.21      184.80      7.00 o
   1  10   3      241.19      246.10      8.35 o
   2  10   3        0.89       -2.84      9.98 o
   3  10   3        5.61       16.17      7.04 o
   4  10   3        8.30        5.60      7.15 o
   5  10   3        0.86       -1.83      6.30 o
   6  10   3        8.44        8.50      6.81 o
   7  10   3        1.68       -3.87      6.43 o
   8  10   3       13.13       20.30     13.03 o
   9  10   3      118.21      156.92     17.48 o
  10  10   3       17.68       10.86     17.30 o
  11  10   3       36.82       22.76     16.33 o
  12  10   3        0.07       -5.74      9.01 o
  13  10   3       38.47        9.67     25.38 o
 -14  11   3      144.91      144.46     24.78 o
 -13  11   3       62.99       56.99     12.33 o
 -12  11   3      147.36      119.13     14.83 o
 -11  11   3      429.49      462.33     26.28 o
 -10  11   3       26.60       17.35     11.93 o
  -9  11   3       95.16       93.54      7.39 o
  -8  11   3      463.73      470.98     15.21 o
  -7  11   3       47.63       42.81      6.70 o
  -6  11   3        6.48        7.00      5.23 o
  -5  11   3       48.90       48.48      5.84 o
  -4  11   3       38.18       36.85      2.62 o
  -3  11   3       44.65       40.65      4.24 o
  -2  11   3      628.93      635.25     12.83 o
  -1  11   3       15.21       10.25      3.85 o
   0  11   3      684.45      728.26     15.82 o
   1  11   3       30.26       17.47      7.05 o
   2  11   3     2197.88     2322.55     47.35 o
   3  11   3      198.81      205.79     13.49 o
   4  11   3      518.55      539.63     19.58 o
   5  11   3       34.75       31.34      8.45 o
   6  11   3      366.87      357.71     21.05 o
   7  11   3       41.79       47.67     11.31 o
   8  11   3       19.22       41.46     17.41 o
   9  11   3      116.67       74.44     18.52 o
  10  11   3       12.30       11.81      9.93 o
  11  11   3        1.12      -10.09     23.45 o
 -11  12   3        9.72       12.38     12.41 o
 -10  12   3        1.88       -6.10      9.93 o
  -9  12   3       89.29       80.41     13.59 o
  -8  12   3       75.71       93.05     10.75 o
  -7  12   3      115.93      123.65     15.11 o
  -6  12   3      119.40      113.40      8.03 o
  -5  12   3       73.34       60.65      6.78 o
  -4  12   3        2.49       -5.46      8.36 o
  -3  12   3        0.87        2.40      5.12 o
  -2  12   3      110.09      121.43     13.59 o
  -1  12   3       34.18       33.65      4.78 o
   0  12   3       88.33      103.23      7.00 o
   1  12   3      399.30      380.12     16.16 o
   2  12   3       18.10       10.98      6.16 o
   3  12   3      263.95      242.50     11.33 o
   4  12   3       26.50       28.15      5.31 o
   5  12   3       91.48       95.53      7.83 o
   6  12   3      184.78      169.37     14.40 o
   7  12   3       20.83       12.86     15.25 o
   8  12   3        7.38      -11.78     22.55 o
   9  12   3       93.65       96.65     21.51 o
  -8  13   3      104.08      136.31     31.09 o
  -7  13   3        0.54        5.07     23.03 o
  -6  13   3       95.17       87.98     17.32 o
  -5  13   3        1.14      -12.39     15.57 o
  -4  13   3       63.80       58.80      9.61 o
  -3  13   3        8.42       11.21      9.40 o
  -2  13   3        0.38        5.90      7.56 o
  -1  13   3       72.15       63.99     15.65 o
   0  13   3        8.68       11.99      8.43 o
   1  13   3      228.89      204.74     13.03 o
   2  13   3      134.43      131.51     11.11 o
   3  13   3       34.45       25.90      8.38 o
   4  13   3       63.42       69.22      9.94 o
   5  13   3        9.51       33.66     13.65 o
   6  13   3       67.99        1.38     36.99 o
 -22   0   4      689.72      609.01     45.97 o
 -20   0   4      297.65      261.01     12.65 o
 -18   0   4      692.84      627.76     18.90 o
 -16   0   4      117.80       98.26      6.37 o
 -14   0   4      321.62      330.39     10.50 o
 -12   0   4     4006.48     4006.30    117.92 o
 -10   0   4    12691.22    12993.54    411.00 o
  -6   0   4      356.19      334.97      8.55 o
  -2   0   4      366.20      314.33      9.40 o
   0   0   4       69.95       87.16      6.03 o
   2   0   4     5515.61     5649.68    135.74 o
   4   0   4    11330.98     9971.91    370.24 o
   6   0   4      927.21      854.63     54.21 o
   8   0   4     1161.56     1094.69     31.33 o
  10   0   4     1977.78     2136.73     58.48 o
  12   0   4       49.65       39.98      6.93 o
  14   0   4      463.24      499.79     20.75 o
  16   0   4      810.02      813.27     35.44 o
  18   0   4      254.47      243.36     20.78 o
 -22   1   4       19.76       18.18      4.90 o
 -21   1   4      472.44      449.42     21.48 o
 -20   1   4        5.62        0.20      5.00 o
 -19   1   4       19.09       28.54      4.35 o
 -18   1   4        1.41        1.82      3.85 o
 -17   1   4      122.47      127.81      5.05 o
 -16   1   4        0.25        8.87      3.47 o
 -15   1   4     1062.78     1058.41     17.43 o
 -14   1   4     1092.58     1042.62     18.59 o
 -13   1   4     1665.32     1715.43     42.60 o
 -12   1   4      184.30      171.34      4.83 o
 -11   1   4     9243.39     9946.36    171.41 o
 -10   1   4     2021.03     2411.30     37.40 o
  -9   1   4     2670.08     2727.02     46.63 o
  -8   1   4        2.26        9.04      2.00 o
  -7   1   4       10.69       12.78      2.37 o
  -6   1   4     3515.98     3369.98     47.28 o
  -5   1   4      107.67      155.93      4.70 o
  -4   1   4      141.29      102.23      3.72 o
  -3   1   4     3479.65     3322.41     80.25 o
   2   1   4     9922.02     8956.01    346.19 o
   3   1   4      882.83      873.71     25.12 o
   4   1   4     4257.79     4200.86    158.75 o
   5   1   4       62.46       58.57      2.46 o
   6   1   4     3000.45     2878.07    115.24 o
   7   1   4      856.17      821.68     16.96 o
   8   1   4     1036.76     1141.33     22.66 o
   9   1   4     1547.71     1642.90     33.22 o
  10   1   4       84.00       98.40     13.84 o
  11   1   4      246.94      226.26      9.01 o
  12   1   4      973.53     1090.78     25.00 o
  13   1   4        4.37       -5.17      5.17 o
  14   1   4        4.22       12.99      6.20 o
  15   1   4      713.56      763.03     21.90 o
  16   1   4       76.79       68.88      6.90 o
  17   1   4      589.53      579.66     30.07 o
  18   1   4       14.08        9.73      7.26 o
  19   1   4       57.01       36.75      9.09 o
 -22   2   4      242.17      193.86     10.63 o
 -21   2   4       17.74       12.74      4.89 o
 -20   2   4      478.88      448.84     19.87 o
 -19   2   4      200.93      197.58      8.09 o
 -18   2   4      985.16     1026.40     20.79 o
 -17   2   4      167.85      191.31     10.14 o
 -16   2   4      249.58      236.59      6.54 o
 -15   2   4       31.11       33.36      4.57 o
 -14   2   4     1932.10     2007.51     47.43 o
 -13   2   4       76.74       65.11      5.37 o
 -12   2   4     1899.63     1933.66     36.03 o
 -11   2   4     3189.66     3282.95     75.65 o
 -10   2   4        2.71       10.34      4.99 o
  -9   2   4      623.80      500.32      8.53 o
  -8   2   4        2.73       -0.30      1.67 o
  -7   2   4     8175.04     8047.90    129.33 o
  -6   2   4     1894.21     2081.07     33.02 o
  -5   2   4       36.09       39.88      2.18 o
  -4   2   4       50.73       53.96      2.65 o
  -3   2   4      109.92       82.87      2.05 o
  -2   2   4     5368.83     5118.14    100.67 o
  -1   2   4     4232.51     4185.54    119.08 o
   0   2   4    11905.94     9679.78    316.75 o
   2   2   4     5698.72     4964.98    163.35 o
   3   2   4    15579.33    12701.63    401.55 o
   4   2   4      481.70      517.28     20.30 o
   5   2   4     4948.01     4367.08    162.29 o
   6   2   4      455.74      450.47     17.63 o
   7   2   4     7851.94     8146.01    255.51 o
   8   2   4      742.09      707.91     24.99 o
   9   2   4      780.75      765.36     18.34 o
  10   2   4       11.43       12.19      4.31 o
  11   2   4       73.52       80.12      4.98 o
  12   2   4      335.46      339.79     10.53 o
  13   2   4      337.66      370.38     13.97 o
  14   2   4      249.99      311.91     13.10 o
  15   2   4      246.96      249.22     11.91 o
  16   2   4       25.67       26.46      9.13 o
  17   2   4      220.44      198.18     12.13 o
  18   2   4      113.59      104.53      9.76 o
  19   2   4       43.93       30.51      8.13 o
 -22   3   4       34.82       31.95      6.72 o
 -21   3   4       20.85       19.92      6.73 o
 -20   3   4      316.07      293.02      9.04 o
 -19   3   4       23.75       17.47      5.45 o
 -18   3   4      705.73      639.86     17.09 o
 -17   3   4       65.45       60.46      4.95 o
 -16   3   4      196.60      205.15      7.07 o
 -15   3   4      615.42      627.04     20.13 o
 -14   3   4        2.08        0.06      3.79 o
 -13   3   4        2.03        4.48      4.57 o
 -12   3   4      124.02      128.04      4.53 o
 -11   3   4      586.49      592.25     12.24 o
 -10   3   4      360.94      302.20      7.32 o
  -9   3   4      174.05      214.13      5.53 o
  -8   3   4     2457.95     2270.44     40.52 o
  -7   3   4      752.10      774.05     15.35 o
  -6   3   4     1292.59     1127.52     29.79 o
  -5   3   4      690.63      616.64     17.18 o
  -4   3   4       60.21       74.07      2.30 o
  -3   3   4      878.04      959.21     26.58 o
  -2   3   4      180.65      192.27      6.83 o
  -1   3   4      323.68      333.81      9.59 o
   0   3   4     6509.36     6188.55    251.11 o
   1   3   4     2628.27     2554.30     80.08 o
   2   3   4     6224.96     5580.50    216.95 o
   3   3   4      174.96      163.38      4.63 o
   4   3   4    14116.78    12783.79    679.42 o
   5   3   4       55.29       46.55      4.81 o
   6   3   4     5589.10     5793.93    226.95 o
   7   3   4       97.42       93.69      6.37 o
   8   3   4     2298.84     2380.26     79.72 o
   9   3   4       43.33       44.08      4.36 o
  10   3   4     2118.35     2235.20     80.15 o
  11   3   4      371.67      369.17     14.64 o
  12   3   4     3809.14     4160.47    102.53 o
  13   3   4       22.12       14.43      6.60 o
  14   3   4      996.69     1001.35     22.88 o
  15   3   4       70.66       63.33      8.45 o
  16   3   4      188.03      149.22     12.53 o
  17   3   4       85.65       80.68      7.43 o
  18   3   4      165.47      130.19     11.01 o
  19   3   4       40.54       31.78      7.93 o
 -22   4   4       37.33       23.95     16.58 o
 -21   4   4       52.98       43.63      6.71 o
 -20   4   4      404.65      389.77     29.92 o
 -19   4   4      150.06      146.27      6.93 o
 -18   4   4      215.21      250.78     12.72 o
 -17   4   4        0.27        6.43      4.66 o
 -16   4   4      225.57      247.71      6.82 o
 -15   4   4      258.31      248.71      8.02 o
 -14   4   4      246.29      270.75      8.99 o
 -13   4   4      792.59      761.73     16.78 o
 -12   4   4      647.63      651.32     13.92 o
 -11   4   4       11.27        0.40      5.73 o
 -10   4   4      780.69      799.87     16.03 o
  -9   4   4     1385.94     1453.57     27.07 o
  -8   4   4      948.42     1084.18     15.97 o
  -7   4   4     1637.22     1571.81     31.20 o
  -6   4   4      127.02      141.47      5.09 o
  -5   4   4     1101.67     1008.31     19.40 o
  -4   4   4     2492.07     2448.46    119.30 o
  -3   4   4      163.33      119.73      4.58 o
  -2   4   4      361.12      403.70     11.54 o
  -1   4   4     2611.68     2574.76     74.53 o
   0   4   4     2824.21     2725.22     95.93 o
   1   4   4    13647.61    11473.48    256.81 o
   2   4   4     4206.40     4145.42    159.74 o
   3   4   4     6269.42     5817.19    305.53 o
   4   4   4     7494.67     7510.48    407.23 o
   5   4   4     7385.90     7450.85    380.14 o
   6   4   4       12.12       12.57      3.37 o
   7   4   4     1338.89     1330.36     26.66 o
   8   4   4     1075.27     1099.74     26.95 o
   9   4   4     1048.69     1109.09     24.39 o
  10   4   4        2.04        3.09      4.94 o
  11   4   4     1468.54     1665.92     35.11 o
  12   4   4       89.56       88.74      6.20 o
  13   4   4       75.11       81.38      7.68 o
  14   4   4      331.94      334.08     22.27 o
  15   4   4      284.08      285.76      9.57 o
  16   4   4      231.42      239.70      9.50 o
  17   4   4       61.59       50.60      7.58 o
  18   4   4       46.23       32.17      7.79 o
 -21   5   4       75.59       67.93     13.42 o
 -20   5   4       85.95       94.91      7.79 o
 -19   5   4      275.22      275.16     12.45 o
 -18   5   4       15.23        5.64      3.25 o
 -17   5   4       48.76       45.35      2.90 o
 -16   5   4       29.37       32.75      3.79 o
 -15   5   4       47.39       47.85      2.89 o
 -14   5   4      108.02      106.28      3.81 o
 -13   5   4     2337.96     2582.81     47.26 o
 -12   5   4      117.79      114.45      4.00 o
 -11   5   4     3839.09     3883.74     94.39 o
 -10   5   4       12.56       13.23      1.82 o
  -9   5   4     3212.75     3200.82     56.16 o
  -8   5   4      439.52      447.51     12.26 o
  -7   5   4     2112.91     1979.11     53.38 o
  -6   5   4       72.28       49.01      5.91 o
  -5   5   4        3.43        0.62      2.40 o
  -4   5   4     8646.82     9211.33    637.34 o
  -3   5   4     2218.01     2184.97     91.53 o
  -2   5   4     1784.97     1633.10     56.40 o
  -1   5   4      747.67      658.86     16.04 o
   0   5   4     4675.58     4411.49    134.98 o
   1   5   4     3001.42     3069.48    122.12 o
   2   5   4     6036.37     5878.82    325.64 o
   3   5   4      160.63      182.66      9.83 o
   4   5   4       29.15       17.70      2.69 o
   5   5   4     3724.32     3901.57    153.85 o
   6   5   4      678.87      625.52     11.59 o
   7   5   4      120.22      143.79      8.12 o
   8   5   4      275.41      299.25      9.61 o
   9   5   4       10.98        8.42      5.02 o
  10   5   4        8.28        2.51      3.51 o
  11   5   4      189.21      216.92      9.05 o
  12   5   4      757.86      722.56     21.78 o
  13   5   4       36.57       36.16      5.40 o
  14   5   4      179.30      173.85      7.80 o
  15   5   4       63.42       73.42      6.96 o
  16   5   4        4.86       11.50      5.86 o
  17   5   4      126.97      117.85      8.79 o
  18   5   4        0.32        8.08      6.53 o
 -20   6   4       48.40       51.98      8.34 o
 -19   6   4       67.10       59.40      7.80 o
 -18   6   4       10.91        6.45      6.10 o
 -17   6   4      186.38      198.99      8.98 o
 -16   6   4       94.91       97.39      5.35 o
 -15   6   4      102.12      107.41     10.36 o
 -14   6   4      270.24      317.08      9.52 o
 -13   6   4      596.40      567.08     12.50 o
 -12   6   4     2185.95     2376.39     60.09 o
 -11   6   4     2051.03     2077.95     48.94 o
 -10   6   4     5468.48     5422.09    158.03 o
  -9   6   4       62.56       53.87      2.82 o
  -8   6   4     1278.49     1160.38     35.61 o
  -7   6   4       25.49       13.69      2.43 o
  -6   6   4     3676.38     3842.59    100.63 o
  -5   6   4       56.31       50.02      3.04 o
  -4   6   4      873.53      869.25     43.13 o
  -3   6   4     1224.82     1266.83     64.39 o
  -2   6   4     1256.72     1197.50     75.80 o
  -1   6   4       45.22       44.76      6.56 o
   0   6   4     2582.40     2556.12     89.23 o
   1   6   4       12.66        4.58      3.78 o
   2   6   4       72.93       71.94      5.31 o
   3   6   4      153.03      163.39      6.74 o
   4   6   4      263.46      250.15     14.66 o
   5   6   4     1382.72     1515.49     61.54 o
   6   6   4      141.27      117.81      6.61 o
   7   6   4        0.03       -1.97      1.97 o
   8   6   4       24.19       22.59      2.97 o
   9   6   4      241.90      249.84      6.28 o
  10   6   4       70.61       57.57      4.89 o
  11   6   4      347.75      340.08     10.29 o
  12   6   4        3.78        1.32      4.53 o
  13   6   4       15.30       20.90      4.80 o
  14   6   4        9.55       19.23      5.63 o
  15   6   4       17.04       17.68      5.08 o
  16   6   4      126.77      115.48     13.96 o
  17   6   4        1.00       -1.23      4.44 o
 -20   7   4        4.49       -5.57     22.71 o
 -19   7   4      250.22      263.18     20.36 o
 -18   7   4       42.54       18.04      9.45 o
 -17   7   4       23.09       21.76      6.07 o
 -16   7   4       30.19       25.13      4.67 o
 -15   7   4      215.48      189.64     10.41 o
 -14   7   4      116.41      102.20      5.01 o
 -13   7   4      170.46      191.67      5.56 o
 -12   7   4        5.21        4.46      2.23 o
 -11   7   4      861.54      898.79     24.66 o
 -10   7   4       91.83       97.79      6.73 o
  -9   7   4      421.71      426.34     14.80 o
  -8   7   4      926.17      976.38     28.47 o
  -7   7   4        3.89        1.80      3.45 o
  -6   7   4     1957.64     1898.60     49.24 o
  -5   7   4      144.82      112.62      5.11 o
  -4   7   4      966.95      938.24     52.73 o
  -3   7   4        3.13        8.21      4.59 o
  -2   7   4      334.65      346.37     22.64 o
  -1   7   4     1376.80     1371.49     61.37 o
   0   7   4      356.91      304.66      8.97 o
   1   7   4     2270.81     2230.42    104.71 o
   2   7   4      562.18      525.77     20.80 o
   3   7   4      376.67      356.01     16.38 o
   4   7   4     1302.33     1303.30     54.30 o
   5   7   4       40.49       44.89      5.37 o
   6   7   4      527.45      575.38     26.45 o
   7   7   4      324.13      274.30     18.48 o
   8   7   4       90.94      115.46      7.80 o
   9   7   4       22.32       25.51      5.15 o
  10   7   4       36.93       37.54      3.33 o
  11   7   4        3.76        3.27      2.33 o
  12   7   4        1.74        1.44      2.98 o
  13   7   4        1.65        5.88      2.53 o
  14   7   4      168.07      193.87     13.10 o
  15   7   4      144.98      132.82      8.13 o
  16   7   4        5.56        5.24     12.18 o
 -19   8   4       23.76       45.70     24.97 o
 -18   8   4       95.83       76.26     13.48 o
 -17   8   4      197.75      150.61     16.48 o
 -16   8   4      154.84      162.75     17.61 o
 -15   8   4        8.91        5.89      7.70 o
 -14   8   4      150.98      172.95     11.29 o
 -13   8   4      350.73      357.78     11.28 o
 -12   8   4       18.31       17.95      3.17 o
 -11   8   4        1.98       -2.50      2.50 o
 -10   8   4      624.17      625.95     20.65 o
  -9   8   4      140.12      141.35      6.66 o
  -8   8   4      485.99      443.31     26.90 o
  -7   8   4     1483.84     1432.78     40.21 o
  -6   8   4        2.75       10.89      4.14 o
  -5   8   4      389.29      363.89     10.76 o
  -4   8   4       98.88      106.37      5.55 o
  -3   8   4      410.90      407.29     19.92 o
  -2   8   4      126.57      125.48      6.60 o
  -1   8   4       16.21       17.90      3.66 o
   0   8   4       56.66       47.76      5.45 o
   1   8   4      411.32      369.37     19.62 o
   2   8   4      435.69      451.26     15.95 o
   3   8   4      959.57      954.15     55.78 o
   4   8   4      573.31      566.92     18.06 o
   5   8   4      515.11      519.70     16.14 o
   6   8   4      231.40      235.89     10.31 o
   7   8   4      599.79      660.14     25.85 o
   8   8   4       26.65       13.61      7.85 o
   9   8   4      155.33      188.49     10.59 o
  10   8   4       61.45       56.46      6.85 o
  11   8   4      463.40      525.24     17.20 o
  12   8   4       17.64       11.86      6.03 o
  13   8   4     1006.84      984.21     35.86 o
  14   8   4       12.40       10.45     11.90 o
  15   8   4      541.58      475.65     33.37 o
 -17   9   4       96.50       82.53     13.78 o
 -16   9   4      187.93      163.07     14.91 o
 -15   9   4       17.19       30.75     10.76 o
 -14   9   4       30.84       39.68      8.64 o
 -13   9   4        0.90        5.18      8.59 o
 -12   9   4       12.40       12.05      3.30 o
 -11   9   4       10.27        8.99      4.58 o
 -10   9   4      976.21     1005.79     28.40 o
  -9   9   4      548.09      586.07     22.63 o
  -8   9   4      612.78      636.38     19.83 o
  -7   9   4     1129.53     1154.70     24.22 o
  -6   9   4      768.84      768.68     20.80 o
  -5   9   4      285.62      280.94     13.14 o
  -4   9   4      568.39      554.78     16.91 o
  -3   9   4        3.31       -1.62      3.00 o
  -2   9   4       85.80       81.82      5.16 o
  -1   9   4       34.70       28.06      7.65 o
   0   9   4      159.12      140.81      9.31 o
   1   9   4       27.06       25.30      3.23 o
   2   9   4      943.62      993.97     59.02 o
   3   9   4        6.81       -3.66      9.34 o
   4   9   4     2667.70     2703.27     60.85 o
   5   9   4      455.72      501.41     15.94 o
   6   9   4      776.36      820.78     21.13 o
   7   9   4       27.94       29.26      6.83 o
   8   9   4       10.57        5.31      8.68 o
   9   9   4        0.04        0.06     11.35 o
  10   9   4      442.89      440.07     27.73 o
  11   9   4       11.61       27.23      7.68 o
  12   9   4      561.39      552.65     24.00 o
  13   9   4        0.03       -4.76      6.91 o
  14   9   4      218.71      174.22     24.92 o
 -16  10   4        0.27       13.77     21.70 o
 -15  10   4       11.03        3.34     18.61 o
 -14  10   4        8.94       28.54     12.97 o
 -13  10   4        2.72       -3.13     11.78 o
 -12  10   4      319.03      351.95     37.59 o
 -11  10   4       28.46       50.09     12.48 o
 -10  10   4      182.98      190.77      9.56 o
  -9  10   4       15.81       21.45      5.42 o
  -8  10   4        0.44       -5.12      5.76 o
  -7  10   4      485.53      502.39     13.16 o
  -6  10   4       70.75       74.52      5.41 o
  -5  10   4      190.85      188.53      6.02 o
  -4  10   4      373.64      351.73     20.26 o
  -3  10   4      108.27      124.41      7.29 o
  -2  10   4      143.25      143.76      6.51 o
  -1  10   4      357.53      407.19     13.57 o
   0  10   4       62.29       57.64      6.60 o
   1  10   4     1094.52     1188.15     40.35 o
   2  10   4      967.95      988.57     30.09 o
   3  10   4      839.41      868.31     26.13 o
   4  10   4        9.19        1.64      6.88 o
   5  10   4      295.09      279.32     17.74 o
   6  10   4        7.95       20.28      7.42 o
   7  10   4      375.88      403.88     19.18 o
   8  10   4        0.01       10.63      9.54 o
   9  10   4        4.42       26.10      9.76 o
  10  10   4        1.54       -0.34      8.31 o
  11  10   4       16.66        9.70     10.72 o
  12  10   4        0.01       -6.32     20.50 o
  13  10   4       19.75       29.94     17.87 o
 -14  11   4       13.01       69.01     25.34 o
 -13  11   4      163.22      135.77     34.18 o
 -12  11   4       29.96       39.03     10.90 o
 -11  11   4      651.25      682.58     68.32 o
 -10  11   4       14.51      -13.74     13.74 o
  -9  11   4      698.19      706.45     33.05 o
  -8  11   4        5.26        2.00      9.26 o
  -7  11   4       68.37       92.16      8.71 o
  -6  11   4       87.36       89.64      8.11 o
  -5  11   4       74.69       69.89      7.05 o
  -4  11   4        3.87        4.44      2.67 o
  -3  11   4      127.30      141.57      5.98 o
  -2  11   4       66.02       77.35      8.00 o
  -1  11   4      157.75      172.73     13.96 o
   0  11   4      283.56      285.30      8.30 o
   1  11   4       28.96       27.16      6.95 o
   2  11   4      412.99      391.52     15.95 o
   3  11   4      126.51      107.07     11.50 o
   4  11   4      531.50      575.61     20.58 o
   5  11   4       81.61       79.42     13.04 o
   6  11   4       59.79       66.53     13.17 o
   7  11   4      267.91      313.98     36.30 o
   8  11   4      119.11      149.67     29.39 o
   9  11   4        0.02       11.52     22.11 o
  10  11   4       81.28       64.07     11.95 o
  11  11   4        0.13        0.00      4.61 o
 -11  12   4        3.32        3.26     15.59 o
 -10  12   4       40.40       48.28     12.62 o
  -9  12   4       32.17       37.06     11.94 o
  -8  12   4      133.35      133.07     12.18 o
  -7  12   4        8.84       -7.23      7.23 o
  -6  12   4       22.77       16.53      8.58 o
  -5  12   4      180.22      172.87     11.74 o
  -4  12   4      149.18      119.07      7.85 o
  -3  12   4       25.59       15.89      5.16 o
  -2  12   4      105.21      109.15     11.48 o
  -1  12   4       38.15       28.49      5.54 o
   0  12   4       52.96       79.20      9.75 o
   1  12   4        4.16        8.82      9.04 o
   2  12   4       20.15       25.70      8.78 o
   3  12   4       46.77       43.15      6.56 o
   4  12   4        5.30        1.08      7.37 o
   5  12   4        0.08       53.31     13.24 o
   6  12   4       27.65        7.18     22.32 o
   7  12   4       87.99       44.55     25.80 o
   8  12   4        0.58      -15.29     15.29 o
  -8  13   4       86.96      137.83     27.73 o
  -7  13   4       15.53      -24.00     24.00 o
  -6  13   4       77.47       35.33     17.37 o
  -5  13   4       31.45       14.74     16.68 o
  -4  13   4        0.10       -2.30     13.41 o
  -3  13   4       19.79       11.82      9.51 o
  -2  13   4        1.85       11.78      7.85 o
  -1  13   4       88.77       93.55      9.31 o
   0  13   4        3.28       -1.82      7.36 o
   1  13   4      283.73      271.92     15.52 o
   2  13   4       27.55       32.22      8.41 o
   3  13   4       13.60        6.98      8.50 o
   4  13   4        0.84      -13.55     13.55 o
   5  13   4        5.71       30.54     31.76 o
 -21   0   5       21.64        5.86     12.90 o
 -19   0   5      298.77      325.70     16.95 o
 -17   0   5       14.58        6.66      5.49 o
 -15   0   5      191.74      166.44     10.37 o
 -13   0   5      628.10      683.13     20.60 o
 -11   0   5     4916.34     5434.00    126.29 o
  -9   0   5     7135.42     7499.91    141.53 o
  -5   0   5    10171.68     9651.55    225.11 o
  -1   0   5     8037.20     7081.37    167.25 o
   1   0   5     9520.21     8837.76    208.28 o
   3   0   5     8537.22     8261.54    197.23 o
   5   0   5       73.79       56.75      4.60 o
   7   0   5     5585.42     5578.90    300.81 o
   9   0   5     3990.13     4229.54    109.22 o
  11   0   5      322.88      374.96     27.62 o
  13   0   5       31.34       38.21      7.12 o
  15   0   5     1285.35     1390.06     86.30 o
  17   0   5      474.15      472.76     87.57 o
  19   0   5        1.83      -12.39     15.57 o
 -22   1   5        1.04        2.15      4.49 o
 -21   1   5       99.74       93.12      6.95 o
 -20   1   5       98.19       85.53      8.02 o
 -19   1   5       89.42       94.57      6.19 o
 -18   1   5       35.81       37.91      4.97 o
 -17   1   5       77.10       71.87      5.24 o
 -16   1   5     1998.00     2219.79     41.58 o
 -15   1   5       41.55       45.67      3.89 o
 -14   1   5      322.98      346.48      9.26 o
 -13   1   5     1447.85     1664.90     30.82 o
 -12   1   5      669.90      595.19     13.13 o
 -11   1   5     2494.86     2493.53     42.84 o
 -10   1   5     7661.82     8106.67    132.22 o
  -9   1   5      816.26      748.24     13.01 o
  -7   1   5    11185.40    11290.77    215.38 o
  -6   1   5     5668.95     5630.90     96.10 o
  -5   1   5     5502.52     5294.99     91.02 o
  -4   1   5     2073.76     1933.78     31.17 o
  -3   1   5    11430.19     9783.69    161.66 o
  -1   1   5     6862.38     6412.51    187.61 o
   0   1   5       12.35        3.43      2.87 o
   1   1   5       60.61       53.82      4.40 o
   2   1   5     3550.07     3079.92     64.11 o
   3   1   5    13474.95    12683.21    818.05 o
   4   1   5     3134.86     3078.74    105.69 o
   5   1   5    12493.69    12490.20    382.40 o
   6   1   5     4813.27     4843.60    152.22 o
   7   1   5     2371.99     2105.03     70.46 o
   8   1   5      596.16      571.97     13.16 o
   9   1   5      101.94      103.06      9.59 o
  10   1   5       40.97       48.77      6.16 o
  11   1   5       12.50       11.92      6.12 o
  12   1   5      321.43      298.52     10.69 o
  13   1   5      140.14      157.97      7.68 o
  14   1   5      192.57      170.28     10.09 o
  15   1   5        0.42       -1.69      5.49 o
  16   1   5      219.43      209.09     11.07 o
  17   1   5       20.82        6.71      8.90 o
  18   1   5        2.38        3.83      7.25 o
 -23   2   5        2.23        5.07      8.34 o
 -22   2   5      102.31       86.17     13.11 o
 -21   2   5       64.32       41.12      8.52 o
 -20   2   5      439.14      430.61     14.23 o
 -19   2   5      104.48      101.90      6.95 o
 -18   2   5      300.32      324.15     10.57 o
 -17   2   5      449.04      477.07     31.07 o
 -16   2   5        8.87        8.03      4.14 o
 -15   2   5     2861.48     3153.44     56.01 o
 -14   2   5       20.54       18.31      5.72 o
 -13   2   5     1846.70     1995.16     35.63 o
 -12   2   5     1388.58     1361.21     32.00 o
 -11   2   5      422.90      405.31     13.62 o
 -10   2   5     3763.39     3963.62     69.90 o
  -9   2   5      481.76      627.13     11.57 o
  -8   2   5      571.20      620.14     11.77 o
  -7   2   5     1030.71      935.47     19.05 o
  -6   2   5       80.73       87.24      4.00 o
  -5   2   5     7607.80     7404.75    162.55 o
  -4   2   5     1439.10     1453.85     28.84 o
  -3   2   5      539.36      536.29     12.56 o
  -2   2   5      983.81      824.92     21.33 o
  -1   2   5      772.30      734.04     20.11 o
   0   2   5       76.02      102.38      6.22 o
   1   2   5     5601.39     4991.51    279.62 o
   2   2   5      150.97      175.18      9.64 o
   3   2   5     1859.56     1891.93     55.93 o
   4   2   5     1945.70     2134.25     93.43 o
   5   2   5      425.14      324.25     12.19 o
   6   2   5     4311.84     4544.06    201.88 o
   7   2   5     3317.07     3361.65     70.19 o
   8   2   5      126.49       99.78      6.48 o
   9   2   5     1182.67     1332.92     33.37 o
  10   2   5      214.97      213.02      9.80 o
  11   2   5      515.89      505.84     16.56 o
  12   2   5      164.70      168.75      9.05 o
  13   2   5       28.72       27.94      7.65 o
  14   2   5      260.92      275.32     17.30 o
  15   2   5      294.50      280.17     15.82 o
  16   2   5      164.34      188.07     12.60 o
  17   2   5        5.00        7.03      8.63 o
  18   2   5       10.03        7.88     20.25 o
 -22   3   5       34.67       40.32      7.17 o
 -21   3   5      994.14      986.86     35.16 o
 -20   3   5       60.28       43.74     10.22 o
 -19   3   5      533.49      577.93     19.30 o
 -18   3   5      247.85      247.30     20.11 o
 -17   3   5      263.62      300.72     19.22 o
 -16   3   5      179.96      170.80      8.54 o
 -15   3   5     1428.38     1511.70     34.87 o
 -14   3   5      204.10      211.38      8.61 o
 -13   3   5     1959.74     2116.42     44.07 o
 -12   3   5       11.42        3.57      4.32 o
 -11   3   5     1184.12     1126.71     25.33 o
 -10   3   5       63.17       62.09      5.44 o
  -9   3   5     4084.74     4092.77     68.62 o
  -8   3   5     3419.79     3718.91     62.76 o
  -7   3   5      130.23      133.19      4.17 o
  -6   3   5     1168.84     1267.22     32.85 o
  -5   3   5     5774.46     5717.40    169.29 o
  -4   3   5      792.11      739.52     12.60 o
  -3   3   5     4588.12     4583.97    105.80 o
  -2   3   5     5272.72     5187.58     88.40 o
  -1   3   5     1550.17     1435.38     43.16 o
   0   3   5      312.12      308.30     14.35 o
   1   3   5       36.70       64.43     12.82 o
   2   3   5     2232.49     2088.40    104.11 o
   3   3   5     4517.08     4662.23    222.37 o
   4   3   5      104.08      116.47      5.90 o
   5   3   5       29.12       36.85      3.61 o
   6   3   5      164.70      138.94      5.25 o
   7   3   5       63.89       82.07      5.69 o
   8   3   5      332.67      368.37     15.36 o
   9   3   5        1.43       -3.25      4.97 o
  10   3   5      588.41      630.77     36.14 o
  11   3   5      110.88      108.85      8.11 o
  12   3   5        9.03       -4.96      7.56 o
  13   3   5      396.64      428.66     18.53 o
  14   3   5       13.24       14.91      7.23 o
  15   3   5      537.22      596.09     21.10 o
  16   3   5        0.00        0.84      7.45 o
  17   3   5      280.22      249.79     18.59 o
  18   3   5        2.37        2.49      5.12 o
 -22   4   5      158.08      122.76     12.63 o
 -21   4   5        2.24       25.55     10.47 o
 -20   4   5      246.40      248.43     10.65 o
 -19   4   5       62.26       62.54      8.44 o
 -18   4   5       42.70       38.67      4.96 o
 -17   4   5      623.16      683.28     20.29 o
 -16   4   5      284.27      301.85     12.60 o
 -15   4   5     1235.86     1333.87     33.14 o
 -14   4   5     1785.81     1914.16     43.71 o
 -13   4   5        0.90       -0.97      6.42 o
 -12   4   5     2475.53     2731.01     56.77 o
 -11   4   5      784.63      766.95     18.84 o
 -10   4   5     8630.59     9078.20    212.54 o
  -9   4   5     1682.25     1552.68     28.52 o
  -8   4   5      406.06      359.43      8.62 o
  -7   4   5      137.03       93.10      4.04 o
  -6   4   5       64.98       49.43      2.78 o
  -5   4   5      829.73      892.94     20.55 o
  -4   4   5        2.34        0.09      1.92 o
  -3   4   5      761.77      733.70     20.16 o
  -2   4   5      750.83      742.88     13.13 o
  -1   4   5      210.15      240.55      9.66 o
   0   4   5     1497.93     1484.20     46.34 o
   1   4   5     1186.90     1074.64     43.38 o
   2   4   5     3378.18     3564.05    152.27 o
   3   4   5      216.31      179.44      9.73 o
   4   4   5      213.20      148.57      8.18 o
   5   4   5      524.79      426.75     12.43 o
   6   4   5     1170.58     1115.98     44.59 o
   7   4   5      319.91      306.43     10.40 o
   8   4   5      563.99      597.21     29.57 o
   9   4   5      246.44      255.47     10.55 o
  10   4   5       51.94       58.65     11.06 o
  11   4   5       69.32       61.72      6.21 o
  12   4   5        6.60       -1.33      5.83 o
  13   4   5      763.55      732.97     30.13 o
  14   4   5       49.40       39.28      7.82 o
  15   4   5       31.95       27.47      7.67 o
  16   4   5      208.28      191.91     10.90 o
  17   4   5       47.36       29.31      6.81 o
  18   4   5       54.51       53.58      7.37 o
 -21   5   5        8.14       -0.10      7.76 o
 -20   5   5        3.96       -3.92      6.30 o
 -19   5   5       12.03        9.32      6.44 o
 -18   5   5       95.42       76.41      9.31 o
 -17   5   5       38.24       33.48      4.43 o
 -16   5   5      129.44      136.13      5.87 o
 -15   5   5      117.29      106.70     11.41 o
 -14   5   5      119.30      107.10      5.63 o
 -13   5   5     4679.25     5183.11    143.36 o
 -12   5   5        5.63        1.84      3.35 o
 -11   5   5     3391.28     3638.79    111.27 o
 -10   5   5     4421.80     4391.78     96.51 o
  -9   5   5     3359.33     3538.44     74.03 o
  -8   5   5     6326.79     6406.64    185.97 o
  -7   5   5      349.87      285.21     14.43 o
  -6   5   5     4634.82     4418.09    166.58 o
  -5   5   5        2.24        5.33      4.05 o
  -4   5   5     2999.09     3174.96    107.90 o
  -3   5   5        8.62        4.77      2.32 o
  -2   5   5      382.25      345.53      9.31 o
  -1   5   5      288.80      291.52     14.38 o
   0   5   5     2091.61     1941.10     54.87 o
   1   5   5     1897.12     1994.91     80.22 o
   2   5   5     4800.82     4597.81    204.96 o
   3   5   5      797.68      738.97     34.51 o
   4   5   5     4215.88     4192.65    147.84 o
   5   5   5      176.88      171.90     11.20 o
   6   5   5      504.72      456.44     20.60 o
   7   5   5       23.45       27.37      2.81 o
   8   5   5      386.78      416.51     12.55 o
   9   5   5        3.80        5.43      4.52 o
  10   5   5      340.13      362.45     11.70 o
  11   5   5        2.29        5.81      6.00 o
  12   5   5      416.85      436.76     13.26 o
  13   5   5        2.11       -6.55      6.55 o
  14   5   5      208.06      234.29      9.98 o
  15   5   5        1.21        7.93      5.61 o
  16   5   5       42.58       50.30      6.38 o
  17   5   5        0.32        0.65     13.44 o
 -21   6   5        1.49       -6.40     13.82 o
 -20   6   5       20.51       23.24      7.33 o
 -19   6   5       70.52       75.74      6.81 o
 -18   6   5      114.92      101.52      6.10 o
 -17   6   5      319.40      324.99     20.86 o
 -16   6   5       14.28       13.89      4.94 o
 -15   6   5       76.04       60.24      4.32 o
 -14   6   5        0.74        3.25      4.72 o
 -13   6   5      299.25      347.76      9.23 o
 -12   6   5       13.55       13.62      3.76 o
 -11   6   5       50.06       37.83      5.86 o
 -10   6   5       43.43       37.88      3.29 o
  -9   6   5     2849.05     2906.64    103.38 o
  -8   6   5     1592.96     1675.00     47.44 o
  -7   6   5     2331.74     2249.07     59.54 o
  -6   6   5       70.10       69.17      4.20 o
  -5   6   5    11490.68    10992.69    346.55 o
  -4   6   5       83.48       92.31      6.26 o
  -3   6   5     4605.71     4540.68    274.69 o
  -2   6   5       38.97       45.05      3.35 o
  -1   6   5     1239.49     1144.36     43.97 o
   0   6   5      555.80      521.65     21.64 o
   1   6   5     5209.47     4945.58    166.30 o
   2   6   5        3.08       -4.08      4.08 o
   3   6   5     8791.94     8855.25    440.05 o
   4   6   5     1629.31     1803.33     75.31 o
   5   6   5     2547.40     2616.11     83.98 o
   6   6   5      487.51      548.60     26.68 o
   7   6   5       38.85       40.24      4.95 o
   8   6   5       69.01       82.01      4.48 o
   9   6   5      455.67      396.82     11.32 o
  10   6   5       95.90       95.19      8.45 o
  11   6   5      158.65      181.20     12.76 o
  12   6   5       28.43       43.80      5.58 o
  13   6   5       51.17       74.85      5.71 o
  14   6   5       61.38       62.65      6.18 o
  15   6   5      151.30      150.01      9.23 o
  16   6   5        8.23       14.63      6.63 o
 -20   7   5       48.46       43.72     17.04 o
 -19   7   5        7.49        6.80      6.92 o
 -18   7   5      147.91      152.58      9.98 o
 -17   7   5      117.12      114.29     16.57 o
 -16   7   5      526.94      503.89     22.70 o
 -15   7   5      109.27       90.12      5.33 o
 -14   7   5      615.69      628.67     22.15 o
 -13   7   5      251.33      240.05      7.95 o
 -12   7   5        9.19       -0.76      6.19 o
 -11   7   5      446.44      469.95     15.02 o
 -10   7   5     1159.33     1159.47     20.27 o
  -9   7   5     1061.69     1077.02     27.53 o
  -8   7   5     2764.20     2904.40     72.06 o
  -7   7   5      683.36      757.61     25.46 o
  -6   7   5      150.02      146.25      5.06 o
  -5   7   5       86.11       85.38      4.59 o
  -4   7   5      185.99      169.44      7.17 o
  -3   7   5       24.77       16.58      6.44 o
  -2   7   5      925.75      970.01     60.20 o
  -1   7   5      784.11      764.54     48.57 o
   0   7   5     2251.85     2244.31     54.39 o
   1   7   5      378.21      424.61      9.72 o
   2   7   5     3213.55     3543.93    174.99 o
   3   7   5       43.13       23.15      5.24 o
   4   7   5     4184.98     4199.19    150.96 o
   5   7   5      699.46      737.48     35.82 o
   6   7   5     1707.59     1839.24     66.48 o
   7   7   5      237.29      231.92      7.61 o
   8   7   5      260.88      297.94     12.02 o
   9   7   5       15.79       18.52      2.27 o
  10   7   5      136.87      151.63      5.60 o
  11   7   5       48.67       63.50      3.50 o
  12   7   5      320.04      362.95     11.73 o
  13   7   5       25.54       21.57      3.43 o
  14   7   5      144.28      144.68     13.23 o
  15   7   5       28.13       19.71     13.69 o
 -19   8   5       18.34       20.68     17.60 o
 -18   8   5      332.41      348.80     63.75 o
 -17   8   5       96.47      109.42     13.14 o
 -16   8   5       38.65       35.58      8.62 o
 -15   8   5      306.23      305.48     25.29 o
 -14   8   5      299.74      302.51     23.00 o
 -13   8   5      408.97      403.81     17.29 o
 -12   8   5     1381.29     1440.32     32.97 o
 -11   8   5       24.49       29.47      2.68 o
 -10   8   5     1542.22     1616.50     48.79 o
  -9   8   5       50.17       45.66      7.97 o
  -8   8   5       43.97       42.97      5.50 o
  -7   8   5      134.60      150.40      5.40 o
  -6   8   5     2077.23     2160.08     73.59 o
  -5   8   5        6.91        5.41      3.67 o
  -4   8   5     1404.20     1414.50     72.87 o
  -3   8   5        4.42       -0.63      3.83 o
  -2   8   5      330.56      341.03     14.52 o
  -1   8   5      619.32      655.24     35.06 o
   0   8   5     1390.96     1394.01     99.05 o
   1   8   5      891.54      867.97     36.67 o
   2   8   5      695.62      706.70     29.30 o
   3   8   5     1999.02     2026.10     64.73 o
   4   8   5        0.81       -5.66      5.66 o
   5   8   5       89.49       95.09      6.36 o
   6   8   5        0.93       -2.18      5.15 o
   7   8   5      375.37      435.76     13.66 o
   8   8   5      303.33      303.23     32.02 o
   9   8   5      132.07      137.27      9.32 o
  10   8   5       15.18       11.78      5.77 o
  11   8   5        6.33       10.92      5.64 o
  12   8   5        7.88        9.27      8.63 o
  13   8   5       45.56       39.77      7.91 o
  14   8   5      333.85      333.47     43.91 o
  15   8   5       98.65       62.74     19.03 o
 -18   9   5       28.72       22.48     24.41 o
 -17   9   5       12.62        8.01     15.59 o
 -16   9   5        1.79       21.12     15.06 o
 -15   9   5      103.70      137.73     12.91 o
 -14   9   5        8.00        6.93      9.05 o
 -13   9   5      632.06      632.60     30.16 o
 -12   9   5       15.77       19.48      5.12 o
 -11   9   5     1305.07     1417.52     33.75 o
 -10   9   5       33.35       29.59      9.39 o
  -9   9   5      287.46      301.81     11.73 o
  -8   9   5      155.10      157.14      8.92 o
  -7   9   5       67.04       70.34      3.91 o
  -6   9   5     1195.04     1241.63     37.60 o
  -5   9   5      633.50      643.85     22.26 o
  -4   9   5      177.96      199.19      6.98 o
  -3   9   5      134.58      145.94      6.75 o
  -2   9   5      148.91      148.23      7.36 o
  -1   9   5     1528.47     1554.31     67.34 o
   0   9   5      246.88      256.52      8.23 o
   1   9   5      182.29      168.29     10.74 o
   2   9   5       15.44        9.25      6.10 o
   3   9   5      270.89      264.59     12.79 o
   4   9   5      101.45       96.07      8.39 o
   5   9   5      410.23      431.29     12.57 o
   6   9   5       68.32       81.52     10.04 o
   7   9   5        0.46       -3.20      5.37 o
   8   9   5       40.79       43.42      8.64 o
   9   9   5       18.75        9.77      7.76 o
  10   9   5       49.06       55.46      7.66 o
  11   9   5        9.30       19.12     12.97 o
  12   9   5        9.08       20.48      8.78 o
  13   9   5      107.59      102.61     11.27 o
  14   9   5       17.55        5.57     23.63 o
 -16  10   5        2.17       14.74     19.30 o
 -15  10   5        4.48        4.80     18.20 o
 -14  10   5       59.05       65.24     13.80 o
 -13  10   5       11.26        9.03     15.20 o
 -12  10   5      503.49      560.21     63.45 o
 -11  10   5       18.85       10.61      8.82 o
 -10  10   5     2081.67     2176.75     45.24 o
  -9  10   5        3.42        3.29      5.99 o
  -8  10   5      822.93      900.65     32.85 o
  -7  10   5      175.81      189.33     10.72 o
  -6  10   5       10.28        6.62      2.90 o
  -5  10   5      102.68      108.13      5.24 o
  -4  10   5       68.74       72.59      4.58 o
  -3  10   5      215.62      193.00     10.62 o
  -2  10   5       16.78        5.98      5.06 o
  -1  10   5      438.35      444.01     14.24 o
   0  10   5       57.77       48.78      5.28 o
   1  10   5      400.98      410.75     13.83 o
   2  10   5      204.52      222.87     12.20 o
   3  10   5      739.38      792.40     22.61 o
   4  10   5       15.58       22.36      6.18 o
   5  10   5       28.90       43.97      6.80 o
   6  10   5      110.66       97.02      9.31 o
   7  10   5        7.93        9.38     10.02 o
   8  10   5       58.90       55.07     26.26 o
   9  10   5        9.92      -10.58     11.04 o
  10  10   5       44.14       41.89      9.25 o
  11  10   5       73.14       68.66     26.90 o
  12  10   5       16.45       13.31     15.66 o
 -14  11   5       28.13       23.54     23.54 o
 -13  11   5       34.84       31.28     10.09 o
 -12  11   5        7.28       -2.15     20.91 o
 -11  11   5       25.92       44.42     11.78 o
 -10  11   5      104.65       97.45     13.45 o
  -9  11   5      106.52      113.74      9.98 o
  -8  11   5      515.34      507.44     22.95 o
  -7  11   5       16.28       17.42      8.84 o
  -6  11   5      431.46      466.87     14.61 o
  -5  11   5        5.74       12.76      3.40 o
  -4  11   5      367.49      378.26     10.53 o
  -3  11   5        3.45        3.27      3.12 o
  -2  11   5      871.18      889.52     21.04 o
  -1  11   5       52.67       47.71      8.74 o
   0  11   5      542.30      561.69     17.44 o
   1  11   5       34.95       19.33     27.85 o
   2  11   5      883.17      999.34     33.77 o
   3  11   5      361.49      363.63     15.61 o
   4  11   5      531.72      525.45     18.44 o
   5  11   5      506.07      502.55     18.30 o
   6  11   5       50.56       41.67     12.23 o
   7  11   5       19.88       26.91      9.41 o
   8  11   5       15.21       17.87     15.62 o
   9  11   5       26.24        8.95     16.56 o
  10  11   5        2.96        3.55      9.87 o
 -11  12   5      146.00      133.76     13.50 o
 -10  12   5       31.54        5.10     11.25 o
  -9  12   5      389.18      399.53     63.94 o
  -8  12   5       17.65       11.42      8.58 o
  -7  12   5      105.36      101.02     17.46 o
  -6  12   5       21.14       23.99     10.90 o
  -5  12   5      145.39      172.46     10.77 o
  -4  12   5        0.17        1.67      6.03 o
  -3  12   5      120.49      115.52     11.01 o
  -2  12   5        0.34       -4.05      9.65 o
  -1  12   5       22.49       22.53      8.18 o
   0  12   5       44.14       40.09      8.47 o
   1  12   5      367.11      345.03     16.37 o
   2  12   5        5.58        2.12      9.24 o
   3  12   5      396.95      415.31     20.26 o
   4  12   5      135.76      130.97     16.32 o
   5  12   5      351.66      356.38     25.11 o
   6  12   5       60.42       39.52     24.28 o
   7  12   5        8.08       31.37     21.65 o
  -8  13   5      282.16      314.30     33.49 o
  -7  13   5       29.07       10.64     23.12 o
  -6  13   5       10.06       22.11     16.12 o
  -5  13   5       47.04       23.12     16.08 o
  -4  13   5        5.60      -20.22     20.22 o
  -3  13   5        2.59        4.88      7.80 o
  -2  13   5        3.17       17.33     10.10 o
  -1  13   5       25.24       11.64     11.09 o
   0  13   5        4.05       20.11      8.26 o
   1  13   5       85.77       65.93     13.63 o
   2  13   5      335.87      224.89     16.53 o
   3  13   5       71.75       95.77     18.89 o
   4  13   5      113.12       75.18     14.88 o
 -22   0   6      461.17      403.80     64.49 o
 -20   0   6     1558.31     1534.64     52.90 o
 -18   0   6     1393.84     1522.63     43.81 o
 -16   0   6      510.00      584.52     20.90 o
 -14   0   6       47.05       30.45     10.85 o
 -12   0   6     1062.39     1062.02     30.06 o
 -10   0   6    10142.74    10437.11    240.25 o
  -6   0   6      827.27      716.70     22.94 o
  -4   0   6     1397.96     1186.08     32.80 o
  -2   0   6      509.34      377.62     19.14 o
   0   0   6     9343.80     8481.89    280.68 o
   2   0   6      326.22      440.98     14.62 o
   4   0   6     6765.87     6516.28    127.92 o
   6   0   6    10584.20    10468.10    451.22 o
   8   0   6     5828.60     6139.73    158.02 o
  10   0   6      985.08     1002.36     33.07 o
  12   0   6       89.48       82.11      9.47 o
  14   0   6      169.22      194.80     16.27 o
  16   0   6      595.40      622.98     73.61 o
  18   0   6      396.96      281.69     27.36 o
 -23   1   6      130.56       75.49      8.54 o
 -22   1   6       75.64       78.34     13.67 o
 -21   1   6      308.79      293.16     15.03 o
 -20   1   6       71.77       66.93      6.44 o
 -19   1   6      526.12      554.10     16.64 o
 -18   1   6       74.82       66.50      6.07 o
 -17   1   6        3.66       -0.04      5.30 o
 -16   1   6        1.22        3.07      4.53 o
 -15   1   6      202.92      206.98      7.99 o
 -14   1   6        2.72        2.25      3.38 o
 -13   1   6      238.16      284.31      7.70 o
 -12   1   6      396.84      436.26     12.09 o
 -11   1   6     4103.46     4305.26     65.31 o
 -10   1   6     1464.31     1490.63     21.94 o
  -9   1   6     3900.38     3967.88     55.23 o
  -8   1   6     4050.61     3953.62     59.80 o
  -7   1   6       56.59       45.09      4.91 o
  -6   1   6    12736.97    12730.66    294.30 o
  -5   1   6      551.46      551.73     11.76 o
  -4   1   6        5.12        4.25      1.51 o
  -3   1   6       16.56        8.04      2.03 o
  -2   1   6     7985.99     7434.16    149.50 o
  -1   1   6      380.96      330.51      8.46 o
   0   1   6     1571.22     1536.71     35.44 o
   1   1   6     1724.63     1759.27     41.23 o
   2   1   6      502.59      486.25     12.32 o
   3   1   6      124.09      124.37      4.72 o
   4   1   6      178.55      211.27      8.62 o
   5   1   6        2.78       -1.83      3.67 o
   6   1   6      123.54      111.56      6.85 o
   7   1   6     2889.05     2787.69    111.39 o
   8   1   6      349.32      352.38     11.68 o
   9   1   6      197.19      205.02     17.68 o
  10   1   6      197.35      193.10     10.24 o
  11   1   6        3.44        4.61      6.78 o
  12   1   6      916.58      970.59     47.96 o
  13   1   6        7.03       13.68      5.32 o
  14   1   6      193.60      218.42     19.98 o
  15   1   6      285.34      289.35     20.23 o
  16   1   6        9.26        8.35      6.49 o
  17   1   6      429.16      388.61     27.37 o
  18   1   6        5.70        5.46     12.88 o
 -22   2   6      186.90      159.64     22.38 o
 -21   2   6      173.92      138.61      9.91 o
 -20   2   6       34.04       50.68      7.73 o
 -19   2   6      410.98      452.42     12.29 o
 -18   2   6      158.74      165.59      8.26 o
 -17   2   6      782.69      878.33     19.75 o
 -16   2   6       20.05       19.26      3.75 o
 -15   2   6      420.88      430.55     10.89 o
 -14   2   6      713.22      812.82     17.17 o
 -13   2   6      134.65      124.75      5.71 o
 -12   2   6       49.44       60.61      4.36 o
 -11   2   6     4335.21     4647.84     78.57 o
 -10   2   6       37.93       39.47      3.84 o
  -9   2   6     5868.08     5818.64     86.47 o
  -8   2   6       18.41       15.80      3.81 o
  -7   2   6     5523.92     5430.88    104.01 o
  -6   2   6      111.41       84.63      3.87 o
  -5   2   6     2230.27     1963.22     39.47 o
  -4   2   6     4832.29     4727.70     89.07 o
  -3   2   6     2799.39     2484.67     40.46 o
  -2   2   6       89.52       59.87      3.22 o
  -1   2   6     6520.43     6159.13    123.90 o
   0   2   6     4777.39     4361.17     86.08 o
   1   2   6    11820.81    11092.89    947.06 o
   2   2   6     5540.63     5394.05    166.80 o
   3   2   6    13568.24    13187.03    647.14 o
   4   2   6      883.14      774.80     26.37 o
   5   2   6     6343.89     6496.96    298.61 o
   6   2   6     1982.33     1992.98     85.15 o
   7   2   6     5055.27     5079.83    237.42 o
   8   2   6      703.50      766.17     20.26 o
   9   2   6      398.68      411.15     13.54 o
  10   2   6      616.72      717.69     20.89 o
  11   2   6     1116.66     1184.67     36.24 o
  12   2   6        1.41        5.95      7.50 o
  13   2   6      739.75      804.75     24.52 o
  14   2   6      103.71      122.47     11.19 o
  15   2   6        4.07        0.33      6.57 o
  16   2   6      207.24      187.87     13.28 o
  17   2   6       46.59       33.32     11.90 o
  18   2   6      133.14      108.48     12.61 o
 -23   3   6        6.22       -2.72     10.50 o
 -22   3   6       80.40       51.01      9.54 o
 -21   3   6       38.80       26.19     10.13 o
 -20   3   6      677.38      702.14     22.29 o
 -19   3   6       27.55       11.77      6.99 o
 -18   3   6     2913.50     3260.64     73.04 o
 -17   3   6        3.82        6.89      7.17 o
 -16   3   6      616.31      678.10     18.95 o
 -15   3   6      326.08      311.91     10.93 o
 -14   3   6      174.04      191.13      8.77 o
 -13   3   6       28.38       33.48      6.47 o
 -12   3   6     7110.41     7596.25    126.09 o
 -11   3   6       76.61      105.72      5.64 o
 -10   3   6     2476.59     2447.65     59.61 o
  -9   3   6     2046.69     2099.75     37.10 o
  -8   3   6     1279.14     1086.02     25.96 o
  -7   3   6      359.31      401.94      9.14 o
  -6   3   6      460.56      667.46     12.05 o
  -5   3   6     2421.77     2411.28     49.10 o
  -4   3   6     1042.23     1346.61     22.33 o
  -3   3   6      213.82      179.99      6.58 o
  -2   3   6      337.58      394.88     11.64 o
  -1   3   6     3156.17     2924.80    101.48 o
   0   3   6      625.72      593.79     18.43 o
   1   3   6       40.43       35.85      3.03 o
   3   3   6      215.72      210.86     12.74 o
   4   3   6     9662.59     9159.28    400.45 o
   5   3   6      510.57      492.63     20.28 o
   6   3   6     4847.08     4744.68    190.97 o
   7   3   6      317.61      336.68     14.07 o
   8   3   6     1255.72     1331.02     32.93 o
   9   3   6       61.97       41.37      5.96 o
  10   3   6     2726.13     2978.05     66.64 o
  11   3   6      153.30      164.91     10.30 o
  12   3   6      980.46     1060.58     28.75 o
  13   3   6       72.03       49.99      7.52 o
  14   3   6       66.52       83.54     15.36 o
  15   3   6        8.87        1.51      6.86 o
  16   3   6       23.70       31.76      8.23 o
  17   3   6        2.23       17.31     10.57 o
 -22   4   6      170.72      127.03     12.32 o
 -21   4   6       15.54       24.58     16.17 o
 -20   4   6      604.66      566.80     21.16 o
 -19   4   6      767.30      805.99     24.96 o
 -18   4   6       32.65       43.95      8.43 o
 -17   4   6      262.98      266.25     12.47 o
 -16   4   6      149.56      149.57      9.40 o
 -15   4   6      184.57      206.86      9.12 o
 -14   4   6       65.13       80.77      6.22 o
 -13   4   6      330.45      391.85     12.95 o
 -12   4   6      489.97      473.34     11.97 o
 -11   4   6     1529.25     1489.28     28.27 o
 -10   4   6      843.75      978.29     19.05 o
  -9   4   6     3944.40     3836.99     75.62 o
  -8   4   6     1863.63     1960.77     47.18 o
  -7   4   6    12359.73    12341.39    395.79 o
  -6   4   6      624.35      691.99     13.56 o
  -5   4   6     6677.10     6725.55    122.99 o
  -4   4   6        6.81       -2.02      2.02 o
  -3   4   6      198.11      265.65     13.29 o
  -2   4   6     1468.22     1699.15     46.56 o
  -1   4   6     3273.39     3192.13    115.67 o
   0   4   6     1259.17     1159.01     38.87 o
   1   4   6     2004.15     1888.01     74.45 o
   2   4   6     1657.93     1654.02     60.18 o
   3   4   6     1821.28     1753.44     73.33 o
   4   4   6      247.23      295.04     10.63 o
   5   4   6     2291.04     2181.11     86.77 o
   6   4   6      944.37     1016.26     40.69 o
   7   4   6      854.96      820.51     32.67 o
   8   4   6      119.40      130.86      8.72 o
   9   4   6      424.16      448.81     23.20 o
  10   4   6        3.12        2.97      6.39 o
  11   4   6      242.42      262.94     11.95 o
  12   4   6      168.98      176.95     10.72 o
  13   4   6      242.24      275.70     14.41 o
  14   4   6       17.82       16.47      9.38 o
  15   4   6      118.31      117.86     11.16 o
  16   4   6      192.71      190.00     18.54 o
  17   4   6        2.02       10.54      7.00 o
 -22   5   6        9.64       47.45     20.41 o
 -21   5   6      187.55      144.78     10.68 o
 -20   5   6       49.31       50.95      7.73 o
 -19   5   6      173.22      173.52     11.06 o
 -18   5   6       32.02       30.22      7.35 o
 -17   5   6      182.04      171.41      9.16 o
 -16   5   6      161.06      148.61      6.89 o
 -15   5   6       18.32       20.01      6.00 o
 -14   5   6        4.56       -1.31      3.18 o
 -13   5   6      747.39      841.59     55.65 o
 -12   5   6      959.53      996.33     24.44 o
 -11   5   6     3038.73     3065.41     66.79 o
 -10   5   6     1956.08     1962.71     58.78 o
  -9   5   6     1951.37     1860.43     50.65 o
  -8   5   6      810.41      790.45     23.86 o
  -7   5   6      102.20      128.08      8.99 o
  -6   5   6       48.42       31.29      2.83 o
  -5   5   6       68.89       66.76      3.14 o
  -4   5   6      519.18      407.50     16.73 o
  -3   5   6      151.68      149.38      4.55 o
  -2   5   6      266.97      234.80     12.05 o
  -1   5   6        6.05        3.23      2.67 o
   0   5   6      501.15      508.15     16.15 o
   1   5   6       16.47       13.18      4.71 o
   2   5   6      541.10      539.00     27.46 o
   3   5   6      634.05      640.89     28.20 o
   4   5   6       18.50       -0.18      5.37 o
   5   5   6     1850.83     1988.40     61.35 o
   6   5   6       77.89       74.54      9.60 o
   7   5   6     1175.65     1245.08     39.33 o
   8   5   6        7.77       -2.83      5.02 o
   9   5   6     1045.24     1114.07     24.14 o
  10   5   6       18.95       20.12      8.14 o
  11   5   6        3.98        4.58      6.54 o
  12   5   6      627.28      672.94     22.32 o
  13   5   6       16.50       15.85      7.52 o
  14   5   6      108.98      109.60     13.94 o
  15   5   6      183.73      193.81     14.98 o
  16   5   6       52.91       35.53      7.87 o
 -21   6   6        0.04      -10.09     13.77 o
 -20   6   6      122.77      108.42     13.41 o
 -19   6   6       42.52       40.03      6.67 o
 -18   6   6       56.84       67.04      4.87 o
 -17   6   6      258.86      254.31      9.05 o
 -16   6   6        1.92       -2.13      4.54 o
 -15   6   6      696.30      705.78     17.42 o
 -14   6   6      160.72      146.49      7.69 o
 -13   6   6       28.88       21.50      4.12 o
 -12   6   6      272.63      297.59     15.50 o
 -11   6   6      254.68      250.45      6.74 o
 -10   6   6     3808.39     3981.39     88.74 o
  -9   6   6       15.44       17.41      6.93 o
  -8   6   6      216.98      204.13      5.73 o
  -7   6   6      602.54      677.48     34.49 o
  -6   6   6       84.59       85.96      6.57 o
  -5   6   6      222.84      173.80      7.78 o
  -4   6   6        6.13        3.10      3.78 o
  -3   6   6       79.51      111.49      6.14 o
  -2   6   6        4.27       -0.65      2.53 o
  -1   6   6      213.71      226.70      6.49 o
   0   6   6        8.75        3.21      2.46 o
   1   6   6      374.63      387.41     24.52 o
   2   6   6       16.91        0.37      3.81 o
   3   6   6       98.73       91.09      6.51 o
   4   6   6      969.56      920.88     39.56 o
   5   6   6       86.01       98.84      5.61 o
   6   6   6     1100.49     1090.83     31.54 o
   7   6   6      109.50       89.62      4.69 o
   8   6   6      181.09      178.15      6.41 o
   9   6   6        9.20        6.64      3.93 o
  10   6   6       64.78       55.54      4.47 o
  11   6   6        1.14        5.53      5.90 o
  12   6   6       11.67       11.32     11.58 o
  13   6   6        1.51        0.73      4.32 o
  14   6   6      119.39      122.66      9.62 o
  15   6   6        4.05       13.73      7.51 o
  16   6   6      115.19      102.15      9.13 o
 -20   7   6       33.17       13.77     21.70 o
 -19   7   6       63.19       74.76      8.38 o
 -18   7   6       20.64       20.50      5.81 o
 -17   7   6       23.06       25.30      4.69 o
 -16   7   6       19.53       24.30      5.01 o
 -15   7   6      229.72      219.48      8.07 o
 -14   7   6        7.17       10.15      3.85 o
 -13   7   6        0.83        8.75      5.24 o
 -12   7   6        1.59        2.42      6.49 o
 -11   7   6       61.56       54.04      7.47 o
 -10   7   6     1219.88     1269.64     29.77 o
  -9   7   6      332.48      312.08      7.62 o
  -8   7   6     2145.41     2307.51     89.10 o
  -7   7   6      150.58      153.30      6.02 o
  -6   7   6     2689.12     2811.34    126.41 o
  -5   7   6       97.13       89.10      7.68 o
  -4   7   6     1441.63     1443.70     64.83 o
  -3   7   6       57.84       49.07     11.53 o
  -2   7   6     1033.76      965.77     70.79 o
  -1   7   6      284.60      282.42      8.15 o
   0   7   6     3638.79     3885.65    185.52 o
   1   7   6       11.22        4.51      4.06 o
   2   7   6      250.63      280.16     19.49 o
   3   7   6      381.13      384.96     17.20 o
   4   7   6       12.20       11.69      3.89 o
   5   7   6      728.16      770.44     34.31 o
   6   7   6       28.33       28.47      5.08 o
   7   7   6        1.19        2.59      2.77 o
   8   7   6        9.23        9.58      3.25 o
   9   7   6       37.95       54.76      4.63 o
  10   7   6       62.48       58.20      4.36 o
  11   7   6      227.99      234.05      6.82 o
  12   7   6       66.34       68.67      6.93 o
  13   7   6      152.55      161.78     11.54 o
  14   7   6       79.47       83.69      7.54 o
  15   7   6      201.01      201.83     18.62 o
 -19   8   6      370.33      311.26     30.31 o
 -18   8   6        1.50       -2.84     12.21 o
 -17   8   6      478.90      482.07     40.54 o
 -16   8   6       74.14       87.97      8.57 o
 -15   8   6      185.35      177.35      9.90 o
 -14   8   6       19.90        3.63      6.70 o
 -13   8   6      364.18      372.32     14.23 o
 -12   8   6       48.17       50.93     17.42 o
 -11   8   6      383.60      382.03     26.95 o
 -10   8   6      679.12      730.38     25.81 o
  -9   8   6      304.71      310.22      7.75 o
  -8   8   6       25.18       28.15      3.13 o
  -7   8   6       97.83       87.45      4.25 o
  -6   8   6       42.14       40.71      3.70 o
  -5   8   6       73.15       71.15      7.49 o
  -4   8   6      163.99      177.89     13.07 o
  -3   8   6      393.16      430.57     19.73 o
  -2   8   6       90.08       84.43      7.01 o
  -1   8   6        4.85       -3.01      4.00 o
   0   8   6      255.73      261.29     21.96 o
   1   8   6      965.48     1008.36     47.80 o
   2   8   6        0.14       -4.50      4.50 o
   3   8   6     1086.62     1148.41     52.71 o
   4   8   6       13.28       18.26      5.02 o
   5   8   6      590.61      592.21     42.39 o
   6   8   6      723.75      750.66     17.75 o
   7   8   6      532.25      532.42     18.40 o
   8   8   6       80.36       92.09      4.90 o
   9   8   6      368.99      374.31     13.50 o
  10   8   6      160.96      165.49      9.86 o
  11   8   6      106.45      116.02     12.14 o
  12   8   6       21.69       11.93      7.36 o
  13   8   6      155.87      144.15     45.40 o
  14   8   6       76.82       33.85      9.21 o
 -18   9   6      219.30      251.56     36.07 o
 -17   9   6        0.02       -4.71     11.75 o
 -16   9   6      207.44      208.58     18.73 o
 -15   9   6        1.41       -7.98     10.74 o
 -14   9   6      125.01      127.67     11.96 o
 -13   9   6       48.38       43.95     10.92 o
 -12   9   6      754.11      729.56     28.41 o
 -11   9   6       38.87       39.35      3.16 o
 -10   9   6     1671.44     1789.89     66.70 o
  -9   9   6       19.04       16.77      4.09 o
  -8   9   6     1081.07     1211.16     34.84 o
  -7   9   6        7.14        0.63      4.13 o
  -6   9   6       64.56       70.24      4.51 o
  -5   9   6       67.08       74.06      4.14 o
  -4   9   6       12.25       18.40      5.20 o
  -3   9   6        2.00       -4.71      4.71 o
  -2   9   6       29.00       21.04      4.60 o
  -1   9   6       38.24       24.78      5.36 o
   0   9   6     1741.78     1790.04     86.64 o
   1   9   6      337.28      352.32     21.14 o
   2   9   6      956.05      957.54     84.39 o
   3   9   6       43.31       55.92     14.00 o
   4   9   6      647.89      698.74     21.27 o
   5   9   6       39.57       33.49      6.10 o
   6   9   6      665.26      715.56     27.63 o
   7   9   6        8.99       15.43      6.41 o
   8   9   6       92.27       89.95      8.12 o
   9   9   6        2.70       -4.77      6.29 o
  10   9   6       20.86       12.60      8.06 o
  11   9   6        4.43       10.11      8.27 o
  12   9   6      148.59      134.00     10.85 o
 -16  10   6       11.60       14.26     16.03 o
 -15  10   6        7.62        5.31     12.81 o
 -14  10   6        0.71       -6.81     12.50 o
 -13  10   6       62.88       38.40     11.02 o
 -12  10   6       47.68       71.87     12.67 o
 -11  10   6      585.84      596.03     56.59 o
 -10  10   6        0.99       -4.90      9.75 o
  -9  10   6      902.60     1044.03     29.84 o
  -8  10   6       33.88       38.30      3.08 o
  -7  10   6      872.71      976.45     22.01 o
  -6  10   6      269.57      283.95      8.56 o
  -5  10   6      240.98      250.40      7.48 o
  -4  10   6       23.10       22.10      3.85 o
  -3  10   6      522.54      509.41     16.40 o
  -2  10   6       67.45       56.94      5.92 o
  -1  10   6      495.16      558.25     28.78 o
   0  10   6      546.50      541.09     16.20 o
   1  10   6      438.54      458.81     20.04 o
   2  10   6      101.47      100.15      9.71 o
   3  10   6      316.93      306.80     14.97 o
   4  10   6       51.44       58.80      6.91 o
   5  10   6      139.30      154.93     10.58 o
   6  10   6       17.19       34.44      8.19 o
   7  10   6       66.87       58.59     14.50 o
   8  10   6       21.99       11.50     14.30 o
   9  10   6        3.59       10.77      8.27 o
  10  10   6       14.27       12.35     12.36 o
  11  10   6       82.38       81.83      9.33 o
 -14  11   6       10.76       17.87     16.54 o
 -13  11   6      107.78       83.55     12.86 o
 -12  11   6       59.49       66.65     12.39 o
 -11  11   6      401.89      438.88     26.24 o
 -10  11   6       59.63      109.03     13.31 o
  -9  11   6      301.29      276.44     13.94 o
  -8  11   6      175.18      171.62      8.81 o
  -7  11   6        3.85        2.87      5.68 o
  -6  11   6      154.14      167.75      9.63 o
  -5  11   6       52.39       54.41      4.77 o
  -4  11   6       10.71       11.02      4.25 o
  -3  11   6      127.51      125.37      5.93 o
  -2  11   6       87.21       99.77      6.55 o
  -1  11   6        0.21        6.72      5.05 o
   0  11   6      184.97      189.75     14.44 o
   1  11   6       12.65       31.27     14.07 o
   2  11   6       49.64       72.23      9.52 o
   3  11   6      435.53      430.22     28.28 o
   4  11   6       13.89        1.15      9.41 o
   5  11   6      353.16      362.48     18.96 o
   6  11   6       18.97       26.60      7.97 o
   7  11   6       34.87       60.35     18.33 o
   8  11   6      124.89      133.82     20.36 o
   9  11   6        1.26       18.66      9.13 o
 -11  12   6       13.24       17.76     11.17 o
 -10  12   6       49.85       48.24     12.34 o
  -9  12   6       49.34       35.35      9.80 o
  -8  12   6        4.46       15.08     11.54 o
  -7  12   6      225.08      237.49     17.75 o
  -6  12   6        0.11       -7.12      7.12 o
  -5  12   6      103.37      102.62      9.26 o
  -4  12   6        5.25        3.96      5.67 o
  -3  12   6       52.12       45.57      9.22 o
  -2  12   6        2.21       19.27      8.98 o
  -1  12   6        2.73        4.62      7.05 o
   0  12   6       13.38       11.46      6.74 o
   1  12   6        3.54        7.59      9.66 o
   2  12   6       69.17       61.73     10.13 o
   3  12   6       93.96       94.87     11.63 o
   4  12   6       61.65       58.62     10.85 o
   5  12   6       74.34       70.07     12.94 o
  -8  13   6       30.25       59.38     26.12 o
  -7  13   6       58.69       55.79     25.34 o
  -6  13   6       54.42       31.37     15.16 o
  -5  13   6        0.01       21.70     17.00 o
  -4  13   6        1.23       -7.79     20.22 o
  -3  13   6       35.01       36.90     16.17 o
  -2  13   6        0.16        5.17      8.28 o
  -1  13   6        0.68        1.35     10.64 o
   0  13   6        2.68       -0.06      8.41 o
   1  13   6       22.83       13.63      9.17 o
   2  13   6       28.05       43.72     19.03 o
   3  13   6      117.65      115.16     17.97 o
 -23   0   7        4.02       14.74     24.41 o
 -21   0   7      271.33      254.38     35.56 o
 -19   0   7      688.74      725.13     26.96 o
 -17   0   7     2843.65     3078.36     84.00 o
 -15   0   7       43.40       59.10     10.69 o
 -13   0   7      459.76      525.79     18.13 o
  -5   0   7    11195.25     9896.33    324.53 o
  -1   0   7     4404.67     4158.27    119.06 o
   1   0   7     1291.27     1462.81     54.17 o
   3   0   7     5398.64     5476.90    134.70 o
   5   0   7      411.85      481.58     16.74 o
   7   0   7     3434.11     3620.58    227.51 o
   9   0   7     3399.40     3532.34    227.95 o
  11   0   7     3225.99     3592.02    133.70 o
  13   0   7      237.36      296.83     15.93 o
  15   0   7      209.40      221.80     17.80 o
  17   0   7      137.22       90.01     21.60 o
 -23   1   7        0.61        0.81      7.09 o
 -22   1   7        3.11        8.63      5.20 o
 -21   1   7       31.67       30.59      7.29 o
 -20   1   7      418.28      414.85     15.43 o
 -19   1   7      147.72      162.98     10.29 o
 -18   1   7       78.40       74.50      7.00 o
 -17   1   7       29.68       34.92      5.29 o
 -16   1   7      556.78      577.00     13.97 o
 -15   1   7      462.76      505.82     12.52 o
 -14   1   7      188.13      211.88      6.74 o
 -13   1   7     2165.35     2295.77     50.18 o
 -12   1   7     1461.75     1441.84     22.40 o
 -11   1   7     2711.87     2685.43     38.77 o
 -10   1   7     7200.30     7665.04    102.92 o
  -9   1   7       10.16        9.49      3.45 o
  -8   1   7    16550.82    17276.11    569.83 o
  -7   1   7      190.17      177.78     10.12 o
  -5   1   7        4.13       -2.49      2.49 o
  -4   1   7       23.46       21.92      4.58 o
  -3   1   7     1398.54     1201.01     22.64 o
  -2   1   7     2368.16     2039.24     56.78 o
  -1   1   7     3364.93     3385.42     93.34 o
   0   1   7      163.59      137.18      7.44 o
   1   1   7      419.83      403.97     11.75 o
   2   1   7     6671.68     6452.20    127.90 o
   3   1   7     2431.44     2422.43     44.30 o
   4   1   7     4244.30     3877.61    106.87 o
   5   1   7     3015.29     2873.22    105.40 o
   6   1   7      827.99      781.01     25.26 o
   7   1   7      655.05      650.04     23.33 o
   8   1   7      492.14      487.85     28.79 o
   9   1   7       34.01       26.59      5.58 o
  10   1   7      846.33      885.42     22.44 o
  11   1   7      295.37      294.70     10.81 o
  12   1   7      299.29      325.33     12.58 o
  13   1   7        2.43        1.02      5.96 o
  14   1   7      144.37      133.37      8.55 o
  15   1   7       36.34       23.82      8.58 o
  16   1   7       20.22       22.41      8.58 o
  17   1   7        1.77        2.22      9.24 o
 -23   2   7        0.81        5.97      6.54 o
 -22   2   7      272.03      249.89     14.91 o
 -21   2   7       93.76       90.43      7.08 o
 -20   2   7      268.42      278.30     12.90 o
 -19   2   7      877.76      896.29     21.83 o
 -18   2   7       93.65       79.76      5.65 o
 -17   2   7     1364.51     1572.20     36.01 o
 -16   2   7      502.20      503.49     12.61 o
 -15   2   7     2542.82     2709.23     49.05 o
 -14   2   7       18.67       21.34      4.54 o
 -13   2   7        3.77        4.06      2.02 o
 -12   2   7       27.03       45.95      4.59 o
 -11   2   7      278.45      255.61      5.56 o
 -10   2   7     1167.80     1199.70     18.26 o
  -9   2   7     4329.03     4535.23     75.85 o
  -8   2   7      590.93      604.80     10.69 o
  -7   2   7     4190.60     4219.67     65.44 o
  -6   2   7     4509.98     4475.62     69.48 o
  -5   2   7     2142.10     2291.23     52.87 o
  -4   2   7     7907.56     7925.03    254.53 o
  -3   2   7      137.46      151.18      4.03 o
  -2   2   7     1297.74     1322.96     36.91 o
  -1   2   7     1430.37     1345.72     28.15 o
   0   2   7      559.51      564.24     21.87 o
   1   2   7      334.42      259.93      8.14 o
   2   2   7     1686.87     1695.58     75.06 o
   3   2   7     3743.86     3548.87    117.64 o
   4   2   7     3307.11     3055.28    100.90 o
   5   2   7     1201.52     1191.10     37.99 o
   6   2   7     1412.45     1334.46     57.44 o
   7   2   7      714.63      689.58     29.73 o
   8   2   7     1708.49     1712.94    102.56 o
   9   2   7       35.02       43.78      9.91 o
  10   2   7      579.04      599.11     19.39 o
  11   2   7      167.91      139.30     16.13 o
  12   2   7        8.25       12.20      8.64 o
  13   2   7       61.81       67.30      7.44 o
  14   2   7       26.63       28.70      7.15 o
  15   2   7        4.75        0.43      8.16 o
  16   2   7      156.02      168.28     15.65 o
  17   2   7       44.51       52.59     11.12 o
 -22   3   7       71.93       50.07      8.92 o
 -21   3   7      520.87      529.41     41.60 o
 -20   3   7       32.75       20.41      6.96 o
 -19   3   7      410.04      441.35     16.83 o
 -18   3   7      147.55      163.14     10.56 o
 -17   3   7      556.96      567.26     18.47 o
 -16   3   7        3.58        7.98      5.69 o
 -15   3   7      300.64      298.42     11.42 o
 -14   3   7       78.99       81.57      6.19 o
 -13   3   7      132.68      128.66      6.85 o
 -12   3   7       31.82       62.36      7.20 o
 -11   3   7      440.58      426.52     10.47 o
 -10   3   7     1321.93     1403.71     23.43 o
  -9   3   7      251.39      247.04      7.12 o
  -8   3   7      127.18      152.64     23.23 o
  -7   3   7     1249.22     1617.28     30.07 o
  -6   3   7       77.79      113.66      6.01 o
  -5   3   7      629.23      803.33     26.69 o
  -4   3   7       35.89       49.99      2.54 o
  -3   3   7      343.59      374.58     10.62 o
  -2   3   7      277.66      291.99      9.49 o
  -1   3   7      622.74      581.66     21.78 o
   0   3   7     1101.54     1142.26     25.65 o
   1   3   7      865.26      849.91     32.41 o
   2   3   7      173.03      174.63     12.88 o
   3   3   7     2913.24     2909.30    112.11 o
   4   3   7       11.18        6.39      8.98 o
   5   3   7     4070.78     3994.62    167.17 o
   6   3   7        0.32       -4.06      4.06 o
   7   3   7     1943.04     1883.86     97.69 o
   8   3   7       16.32        6.74      6.57 o
   9   3   7      726.42      792.18     21.25 o
  10   3   7       11.37        6.45      6.41 o
  11   3   7      169.87      204.01     10.57 o
  12   3   7       21.38       18.08      7.05 o
  13   3   7      708.15      749.99     26.35 o
  14   3   7        9.82        7.98      7.61 o
  15   3   7      341.32      365.46     17.46 o
  16   3   7       14.58       17.86     13.35 o
  17   3   7       39.53       20.80      9.33 o
 -22   4   7      246.99      204.72     24.17 o
 -21   4   7       91.93       85.82     14.20 o
 -20   4   7      282.38      331.82     14.90 o
 -19   4   7      228.19      251.91     12.97 o
 -18   4   7      171.27      187.53      9.89 o
 -17   4   7      563.62      645.29     22.05 o
 -16   4   7      113.04      106.71      8.05 o
 -15   4   7      614.34      596.96     16.70 o
 -14   4   7       50.56       40.78      9.19 o
 -13   4   7      452.34      500.53     12.74 o
 -12   4   7     1301.33     1312.30     25.91 o
 -11   4   7       54.12       47.66      6.10 o
 -10   4   7      134.26      112.59      5.08 o
  -9   4   7      798.35      837.76     31.65 o
  -8   4   7     1397.19     1552.81     49.29 o
  -7   4   7      101.13      173.90      5.85 o
  -6   4   7     1302.93     1376.10     22.65 o
  -5   4   7     1075.50     1039.84     17.92 o
  -4   4   7     5465.66     5674.10    108.57 o
  -3   4   7      571.58      580.25     12.59 o
  -2   4   7      620.02      520.56     15.83 o
  -1   4   7      551.89      502.77     18.68 o
   0   4   7      866.14      887.02     32.33 o
   1   4   7        2.91       -0.21      3.44 o
   2   4   7     3893.76     3853.84    178.94 o
   3   4   7     1698.07     1749.20     71.99 o
   4   4   7     5805.16     5885.83    216.29 o
   5   4   7     1479.17     1423.24     48.97 o
   6   4   7     1819.42     1792.50     92.55 o
   7   4   7      175.16      161.81     10.33 o
   8   4   7      474.21      486.57     15.40 o
   9   4   7      199.97      183.36      9.03 o
  10   4   7       45.63       29.48      7.48 o
  11   4   7       87.26       83.80      8.62 o
  12   4   7       42.53       46.52     12.75 o
  13   4   7      204.86      190.11     11.71 o
  14   4   7      260.66      276.23     14.79 o
  15   4   7        7.30       -2.25     12.30 o
  16   4   7      114.25       88.00     11.74 o
 -21   5   7       96.00       97.95     10.43 o
 -20   5   7      167.41      164.02     14.83 o
 -19   5   7      107.16      115.83      6.92 o
 -18   5   7      359.03      396.58     11.63 o
 -17   5   7      253.59      244.08     10.24 o
 -16   5   7      121.14      135.09      7.42 o
 -15   5   7      671.87      681.82     20.37 o
 -14   5   7      798.55      793.29     20.96 o
 -13   5   7     3949.21     4220.50    126.84 o
 -12   5   7      199.44      215.27      7.50 o
 -11   5   7      526.60      506.96     16.49 o
 -10   5   7     4016.48     4174.44    112.22 o
  -9   5   7      109.85      114.18      6.10 o
  -8   5   7    11539.53    12532.89    403.67 o
  -7   5   7      215.92      212.78      7.26 o
  -6   5   7     1704.47     1492.02     37.84 o
  -5   5   7      409.57      479.10     11.71 o
  -4   5   7     5842.93     6093.03    150.44 o
  -3   5   7     5227.95     5315.96    138.77 o
  -2   5   7      940.70      950.14     35.30 o
  -1   5   7     1000.15     1012.89     37.08 o
   0   5   7     2213.96     2297.88     68.00 o
   1   5   7        5.26        9.88      4.31 o
   2   5   7      468.05      407.48     17.13 o
   3   5   7     1205.64     1213.95     50.74 o
   4   5   7      250.03      201.30      6.28 o
   5   5   7     2869.16     2946.23     88.36 o
   6   5   7       28.21       41.36      4.07 o
   7   5   7       71.13       62.31      8.32 o
   8   5   7       77.90      102.22     17.30 o
   9   5   7       97.97       97.63      8.75 o
  10   5   7       71.97       59.41      7.92 o
  11   5   7      127.62      129.48      9.71 o
  12   5   7      100.35      121.90     14.54 o
  13   5   7       83.28       57.50      8.81 o
  14   5   7      154.80      186.18     31.00 o
  15   5   7       43.13       51.30      9.86 o
  16   5   7       17.92       15.58     10.68 o
 -21   6   7       39.12       47.45      9.77 o
 -20   6   7        0.27       10.47     29.21 o
 -19   6   7      223.67      208.73     15.38 o
 -18   6   7       93.80       97.56      6.56 o
 -17   6   7      113.43       99.41      6.40 o
 -16   6   7        0.89       -4.18      4.18 o
 -15   6   7        8.88        3.96      4.37 o
 -14   6   7       73.88       67.81      7.83 o
 -13   6   7       61.45       71.30      6.32 o
 -12   6   7      334.23      326.93      8.09 o
 -11   6   7     3061.56     3329.05     91.45 o
 -10   6   7        8.19       -1.35      4.58 o
  -9   6   7     9175.67     9530.31    340.25 o
  -8   6   7      231.77      239.98      9.58 o
  -7   6   7    11774.16    12039.73   1128.44 o
  -6   6   7      399.95      449.63     16.07 o
  -5   6   7     3348.82     3480.35    122.30 o
  -4   6   7      219.47      212.69      7.22 o
  -3   6   7     1057.13     1106.26     31.10 o
  -2   6   7      239.49      288.19      9.79 o
  -1   6   7      216.70      244.83      8.74 o
   0   6   7       35.85       34.11      2.79 o
   1   6   7     1932.19     1935.94     72.67 o
   2   6   7     1947.95     2077.96     98.98 o
   3   6   7     4971.11     5398.93    209.73 o
   4   6   7       59.35       52.17     10.68 o
   5   6   7     1800.68     1869.19    104.84 o
   6   6   7        1.87        0.34      2.82 o
   7   6   7        3.78        3.19      2.72 o
   8   6   7        0.09        2.73      7.90 o
   9   6   7      116.38      128.33      6.23 o
  10   6   7        1.63       -2.15      4.08 o
  11   6   7       22.62       49.33      5.50 o
  12   6   7       47.53       32.62      7.81 o
  13   6   7      130.11      111.17     11.93 o
  14   6   7       37.46       39.07     10.12 o
  15   6   7       32.61       19.89      9.58 o
 -20   7   7      172.19      133.82     33.26 o
 -19   7   7       38.87       29.32      9.90 o
 -18   7   7      309.32      290.23     11.20 o
 -17   7   7       23.32       20.58      6.46 o
 -16   7   7      432.56      432.50     20.77 o
 -15   7   7        7.04       11.39      6.29 o
 -14   7   7      514.50      517.43     15.33 o
 -13   7   7      114.90      114.09      7.91 o
 -12   7   7      628.58      644.50     17.61 o
 -11   7   7       37.88       36.37      4.20 o
 -10   7   7     1125.53     1204.45     42.38 o
  -9   7   7       35.09       34.11      4.36 o
  -8   7   7     2054.55     2193.50     57.66 o
  -7   7   7      348.99      360.87     20.76 o
  -6   7   7      345.05      352.18     13.12 o
  -5   7   7     1043.23     1134.12     39.20 o
  -4   7   7       66.44       57.49      6.13 o
  -3   7   7     1807.76     1804.10     65.49 o
  -2   7   7      279.74      302.59     11.15 o
  -1   7   7      574.07      573.79     16.21 o
   0   7   7     3265.53     3568.00    167.63 o
   1   7   7        0.26       -3.53      3.53 o
   2   7   7     2367.33     2484.55     92.02 o
   3   7   7        5.93        6.60      5.57 o
   4   7   7     1756.56     1840.31     84.61 o
   5   7   7        7.67        3.50      4.58 o
   6   7   7     1103.62     1139.96     59.12 o
   7   7   7      655.00      700.66     24.73 o
   8   7   7       88.25       92.86      7.84 o
   9   7   7       80.45       86.68      5.80 o
  10   7   7       66.63       65.93      4.95 o
  11   7   7        9.10       16.31      4.67 o
  12   7   7       36.85       26.80      5.91 o
  13   7   7        6.47        5.69      7.31 o
  14   7   7        7.34        1.27     10.60 o
 -19   8   7      106.09       87.98     20.55 o
 -18   8   7       56.47       51.69     23.45 o
 -17   8   7      398.13      391.01     19.48 o
 -16   8   7        0.18       10.86      6.86 o
 -15   8   7      211.71      217.49     13.69 o
 -14   8   7        0.11       -1.65      5.70 o
 -13   8   7       95.57      104.68      8.43 o
 -12   8   7        0.14        0.34      6.79 o
 -11   8   7      663.29      730.78     16.84 o
 -10   8   7      231.50      244.64     14.90 o
  -9   8   7      594.17      656.75     27.44 o
  -8   8   7     1142.55     1194.27     42.61 o
  -7   8   7      198.34      220.92      6.75 o
  -6   8   7      395.49      346.16     26.14 o
  -5   8   7       66.60       74.83      5.41 o
  -4   8   7        3.44        7.48      3.53 o
  -3   8   7      175.36      191.80      8.60 o
  -2   8   7       54.36       50.00      4.90 o
  -1   8   7       38.11       32.80      4.86 o
   0   8   7      264.58      284.48     14.70 o
   1   8   7       63.06       78.85      7.76 o
   2   8   7      196.80      170.00     13.68 o
   3   8   7     1341.70     1475.57     47.12 o
   4   8   7      418.40      397.89     14.04 o
   5   8   7      546.22      583.48     28.72 o
   6   8   7      249.97      271.52     17.62 o
   7   8   7        0.43       -4.32      6.89 o
   8   8   7      452.29      462.55     13.08 o
   9   8   7        6.52       -4.14      8.47 o
  10   8   7       89.64       93.11      9.27 o
  11   8   7       36.32       25.89      8.99 o
  12   8   7       17.00        7.06     16.38 o
  13   8   7       11.18       18.27     10.83 o
 -18   9   7       76.60       60.71     18.38 o
 -17   9   7       24.71       22.11     16.95 o
 -16   9   7       41.46       39.38      7.95 o
 -15   9   7        0.86        1.03      6.81 o
 -14   9   7       21.45       28.19      8.49 o
 -13   9   7        0.32        4.18      9.01 o
 -12   9   7       13.92       17.33      6.58 o
 -11   9   7      232.05      235.17     11.34 o
 -10   9   7        0.77        1.25      3.06 o
  -9   9   7        5.38        9.81      3.23 o
  -8   9   7      384.81      407.89     18.61 o
  -7   9   7        6.82       -2.97      3.51 o
  -6   9   7      325.59      354.59     11.41 o
  -5   9   7       98.70      109.23      5.61 o
  -4   9   7     1200.79     1248.62     53.09 o
  -3   9   7      186.30      173.18     12.22 o
  -2   9   7      398.76      391.23     22.26 o
  -1   9   7      461.30      440.47     20.60 o
   0   9   7        8.93        0.68      3.92 o
   1   9   7      586.54      650.52     49.91 o
   2   9   7      202.48      215.30     10.34 o
   3   9   7       89.94       99.40      7.78 o
   4   9   7      148.25      152.56      9.45 o
   5   9   7      536.37      545.51     47.40 o
   6   9   7        0.20       -5.29      6.99 o
   7   9   7      466.96      501.73     24.59 o
   8   9   7        4.75        4.71      4.38 o
   9   9   7      279.54      282.57     14.28 o
  10   9   7        6.08       -7.39      7.82 o
  11   9   7       32.88       30.62      9.16 o
  12   9   7        5.01       18.43     16.22 o
 -16  10   7       21.18       21.10     13.31 o
 -15  10   7       28.62       32.13     10.48 o
 -14  10   7      135.00      145.47     21.74 o
 -13  10   7       24.86        5.99     17.97 o
 -12  10   7      129.00      133.09     11.29 o
 -11  10   7        1.58       -7.83      7.83 o
 -10  10   7      102.79       87.75      9.53 o
  -9  10   7      394.47      424.97     10.83 o
  -8  10   7      281.94      265.77     10.51 o
  -7  10   7      209.32      246.73     14.89 o
  -6  10   7       12.58       15.16      3.64 o
  -5  10   7       16.64       15.84      3.57 o
  -4  10   7      455.51      465.03     15.78 o
  -3  10   7        7.13        4.71      4.08 o
  -2  10   7      283.81      293.50     10.47 o
  -1  10   7      455.58      447.10     37.31 o
   0  10   7      224.81      207.54     12.89 o
   1  10   7      973.88      989.36     42.70 o
   2  10   7      387.30      378.87     19.06 o
   3  10   7      577.86      548.84     23.91 o
   4  10   7      428.36      424.91     19.16 o
   5  10   7      400.57      412.83     16.42 o
   6  10   7      210.64      183.60      9.78 o
   7  10   7       83.08       91.53     13.35 o
   8  10   7       85.31       82.14     11.96 o
   9  10   7       41.14       57.57     11.59 o
  10  10   7        3.08       17.71     17.99 o
 -14  11   7        1.49       26.76     17.97 o
 -13  11   7       76.19       73.65     13.79 o
 -12  11   7      105.74      109.66     22.46 o
 -11  11   7        0.10       11.64     16.26 o
 -10  11   7      573.61      601.85     29.75 o
  -9  11   7       44.96       54.66     12.28 o
  -8  11   7     1057.78     1081.84     55.44 o
  -7  11   7       54.14       47.84      6.63 o
  -6  11   7      957.01     1006.67     23.93 o
  -5  11   7        6.36        5.95      5.15 o
  -4  11   7       92.99      107.37      5.65 o
  -3  11   7       20.18       18.21      4.81 o
  -2  11   7      239.73      228.92     10.13 o
  -1  11   7       22.86       22.22      4.55 o
   0  11   7      151.19      135.68     11.14 o
   1  11   7       98.07       88.57     10.18 o
   2  11   7      516.65      534.90     22.62 o
   3  11   7      136.27      123.25     11.23 o
   4  11   7       92.26       75.75     10.59 o
   5  11   7       47.79       44.75      9.93 o
   8  11   7        0.73        0.46     11.19 o
 -11  12   7      123.47      116.85     13.87 o
 -10  12   7       63.62       77.32     14.93 o
  -9  12   7      429.38      401.73     51.25 o
  -8  12   7       21.46        1.07     10.26 o
  -7  12   7      335.65      309.06     18.64 o
  -6  12   7       28.81       25.30      9.30 o
  -5  12   7      145.97      156.08     17.16 o
  -4  12   7       80.33       82.13     12.00 o
  -3  12   7       96.02       92.03      9.11 o
  -2  12   7       56.34       43.01      9.42 o
  -1  12   7       36.66       23.48      9.98 o
   0  12   7       19.92       30.93     13.80 o
   1  12   7      300.20      307.18     19.88 o
   2  12   7        6.84       21.78      8.97 o
   3  12   7      340.61      306.96     42.24 o
   4  12   7       46.48       38.19     15.66 o
  -7  13   7        6.23       -5.07     17.04 o
  -6  13   7       30.43        7.32     16.03 o
  -5  13   7       59.16       56.75     17.46 o
  -4  13   7        4.22        4.61     21.19 o
  -3  13   7        4.49       11.52     14.69 o
  -2  13   7       26.70       28.23     18.66 o
  -1  13   7        3.42        9.02     10.82 o
   0  13   7       11.05        7.32     12.90 o
   1  13   7       10.32       20.31     13.91 o
   2  13   7      114.62      109.27     17.04 o
 -22   0   8       20.61       31.18      7.97 o
 -20   0   8      212.55      219.70     35.68 o
 -18   0   8       29.88       24.61      6.42 o
 -16   0   8      326.61      348.45     14.03 o
 -14   0   8      432.33      448.36     16.74 o
 -12   0   8     1909.47     2078.91     43.69 o
 -10   0   8     1448.59     1582.24     33.16 o
  -8   0   8     2677.21     2623.28     66.78 o
  -6   0   8     1517.66     1488.14     56.31 o
  -4   0   8    12166.94    11116.35    263.61 o
  -2   0   8     5538.54     5137.63    123.95 o
   0   0   8     5387.54     5429.04    186.61 o
   2   0   8      129.13      169.29     10.07 o
   4   0   8     1332.53     1286.94     57.58 o
   6   0   8     2345.41     2420.69    138.37 o
   8   0   8      127.22      122.79      6.52 o
  10   0   8      951.92     1098.51     73.43 o
  12   0   8     1197.94     1236.78     49.70 o
  14   0   8      939.80     1001.17    110.12 o
  16   0   8      262.90      259.12     29.02 o
 -23   1   8      153.74      148.03     11.14 o
 -22   1   8       12.78       15.48      5.30 o
 -21   1   8      181.22      182.72     10.17 o
 -20   1   8      351.24      333.47     16.92 o
 -19   1   8       35.23       33.86      7.85 o
 -18   1   8      606.78      653.51     15.94 o
 -17   1   8      125.39      123.68      5.95 o
 -16   1   8      682.16      693.56     18.07 o
 -15   1   8        6.02        5.49      3.45 o
 -14   1   8      254.15      277.27      7.08 o
 -13   1   8      632.96      643.67     13.07 o
 -12   1   8     1243.22     1269.64     19.68 o
 -11   1   8       40.67       52.40      3.14 o
 -10   1   8      919.23      810.65     14.57 o
  -9   1   8      594.43      580.77     13.04 o
  -8   1   8     7846.99     7920.29    131.12 o
  -7   1   8      840.27      751.56     16.12 o
  -6   1   8     7575.48     7481.25    126.63 o
  -5   1   8      804.06      711.86     19.13 o
  -4   1   8     1480.27     1474.07     24.61 o
  -3   1   8       91.20      104.25      4.09 o
  -2   1   8       36.23       24.57      3.74 o
  -1   1   8     1005.34     1020.51     20.19 o
   0   1   8      671.84      703.46     15.10 o
   1   1   8     3874.27     3967.37     79.07 o
   2   1   8      985.61      976.92     38.41 o
   3   1   8     1426.23     1356.41     32.70 o
   4   1   8       27.44       25.65      3.85 o
   5   1   8     3507.94     3332.66    114.43 o
   6   1   8       27.78       43.70      7.95 o
   7   1   8     1165.47     1174.52     56.46 o
   8   1   8      198.72      186.27     14.82 o
   9   1   8     1103.10     1193.43     27.92 o
  10   1   8      289.55      272.81     12.10 o
  11   1   8      425.86      454.59     20.23 o
  12   1   8        9.13       25.44      7.26 o
  13   1   8      337.28      387.66     22.89 o
  14   1   8       50.80       39.09      8.89 o
  15   1   8       42.34       37.43     10.95 o
  16   1   8        6.46        2.84     16.77 o
  17   1   8       71.46       75.89     16.11 o
 -23   2   8       10.09        8.18      8.57 o
 -22   2   8      148.29      138.15     17.83 o
 -21   2   8      602.36      554.91     17.89 o
 -20   2   8       19.86       15.36      9.05 o
 -19   2   8     1313.17     1370.97     32.13 o
 -18   2   8      317.49      301.80     10.27 o
 -17   2   8     2400.29     2595.29     56.08 o
 -16   2   8     1374.20     1530.12     29.72 o
 -15   2   8      234.46      251.45      6.95 o
 -14   2   8     1217.77     1354.29     23.74 o
 -13   2   8       18.00       19.21      2.10 o
 -12   2   8      559.13      610.76     12.63 o
 -11   2   8      617.67      607.17     11.03 o
 -10   2   8     2719.57     2799.40     42.93 o
  -9   2   8     2167.95     1910.92     30.67 o
  -8   2   8        2.22       -2.18      2.18 o
  -7   2   8     3038.86     2906.38     46.63 o
  -6   2   8      271.69      304.93      7.19 o
  -5   2   8      523.53      443.15     14.88 o
  -4   2   8     2022.07     2239.95     41.29 o
  -3   2   8       16.64        7.28      2.58 o
  -2   2   8       50.89       45.23      5.08 o
  -1   2   8      592.34      506.62     13.54 o
   0   2   8     1014.41     1022.91     65.23 o
   1   2   8     8114.72     7999.09    260.60 o
   2   2   8        5.74       17.61      6.05 o
   3   2   8     4528.72     4432.72    194.77 o
   4   2   8     1943.56     1983.33     89.35 o
   5   2   8     2380.44     2333.89     47.15 o
   6   2   8     2136.12     2116.59     98.61 o
   7   2   8      716.59      697.63     29.53 o
   8   2   8      608.86      596.55     32.67 o
   9   2   8       13.82       24.95      6.45 o
  10   2   8      251.14      296.73     11.76 o
  11   2   8      480.63      532.96     18.46 o
  12   2   8      561.31      625.84     24.56 o
  13   2   8      184.81      181.58     13.03 o
  14   2   8       28.11       29.42      7.77 o
  15   2   8       39.80        3.85     10.04 o
  16   2   8       39.64       24.41     18.47 o
 -22   3   8      191.44      145.45     16.06 o
 -21   3   8       52.20       65.55      9.78 o
 -20   3   8     1818.23     2023.12     50.04 o
 -19   3   8        0.28       -3.29      7.36 o
 -18   3   8     1959.39     2155.67     51.18 o
 -17   3   8       72.85       82.76      7.80 o
 -16   3   8      618.87      670.24     22.47 o
 -15   3   8      312.31      292.78     11.86 o
 -14   3   8      487.40      511.00     13.22 o
 -13   3   8       20.07       26.39      3.93 o
 -12   3   8     4273.63     4622.60     78.36 o
 -11   3   8      921.83      959.88     19.41 o
 -10   3   8     3002.74     3133.97     70.02 o
  -9   3   8      334.36      342.34      8.33 o
  -8   3   8     2301.46     2219.01     47.45 o
  -7   3   8      699.93      773.41     14.80 o
  -6   3   8     4750.69     4907.72     93.51 o
  -5   3   8      179.71      225.71      7.18 o
  -4   3   8      468.47      391.50     15.48 o
  -3   3   8      332.76      376.83      9.78 o
  -2   3   8      213.75      264.64      6.92 o
  -1   3   8      113.31      135.35      8.98 o
   0   3   8     1548.11     1426.04     48.38 o
   1   3   8     2066.28     2160.95     85.21 o
   2   3   8    10586.34    10450.20    475.53 o
   3   3   8      734.57      791.79     28.90 o
   4   3   8     2232.29     2329.84     69.45 o
   5   3   8      163.61      164.00      8.91 o
   6   3   8      606.37      578.17     24.24 o
   7   3   8       14.42        7.01      2.93 o
   8   3   8      627.24      577.45     30.61 o
   9   3   8      131.10      138.12      9.16 o
  10   3   8      195.50      179.00     12.56 o
  11   3   8        6.29       10.19      7.61 o
  12   3   8       35.37       38.99      7.52 o
  13   3   8      109.38      104.56     11.52 o
  14   3   8       12.85        3.41      6.63 o
  15   3   8       24.92       26.29     10.17 o
  16   3   8        0.05       -8.95      8.95 o
 -22   4   8      133.50      119.47     13.66 o
 -21   4   8      241.82      212.30     13.56 o
 -20   4   8       16.11        8.04      6.53 o
 -19   4   8      598.90      623.91     38.75 o
 -18   4   8        0.46       -6.75      6.75 o
 -17   4   8      761.46      827.53     23.39 o
 -16   4   8       83.53       73.17      7.59 o
 -15   4   8      229.82      216.00     16.22 o
 -14   4   8       66.05       74.84      5.11 o
 -13   4   8      136.37      135.61      8.44 o
 -12   4   8      254.71      272.46      8.40 o
 -11   4   8     3047.99     3156.45     80.33 o
 -10   4   8      148.24      152.55      5.80 o
  -9   4   8     6603.39     6890.18    126.83 o
  -8   4   8      289.31      283.17      7.99 o
  -7   4   8    10523.71    10737.67    355.86 o
  -6   4   8       86.88       74.21      3.14 o
  -5   4   8       12.51       19.12      2.52 o
  -4   4   8        9.15        5.26      3.23 o
  -3   4   8      570.40      655.53     17.77 o
  -2   4   8        4.19        4.54      6.90 o
  -1   4   8      446.61      426.32     13.37 o
   0   4   8     2354.70     2457.49     59.03 o
   1   4   8     2632.58     2687.63    104.89 o
   2   4   8      510.87      479.48     21.28 o
   3   4   8      225.05      176.48      6.46 o
   4   4   8     3793.21     3870.53    133.37 o
   5   4   8        3.52        7.11      4.85 o
   6   4   8     1438.88     1478.10     73.03 o
   7   4   8       16.76       20.98      4.61 o
   8   4   8      180.56      215.11     10.32 o
   9   4   8       15.64        3.24      5.47 o
  10   4   8      175.48      175.02      9.35 o
  11   4   8       38.27       48.24      7.98 o
  12   4   8      124.33      107.09      9.74 o
  13   4   8      193.71      175.63     19.31 o
  14   4   8        2.30        5.39     11.13 o
  15   4   8       35.06       30.35     10.24 o
  16   4   8       54.67       43.79     11.70 o
 -21   5   8       13.14       24.60      8.59 o
 -20   5   8       20.31       19.48      7.59 o
 -19   5   8       25.47       30.17      8.13 o
 -18   5   8       27.63       40.80      7.21 o
 -17   5   8        4.75       10.54      5.98 o
 -16   5   8        3.02       -2.84      6.17 o
 -15   5   8       52.53       46.83      6.20 o
 -14   5   8      287.92      291.31      9.56 o
 -13   5   8       10.42        4.26      5.05 o
 -12   5   8     1065.45     1121.58     24.12 o
 -11   5   8      596.66      603.76     14.45 o
 -10   5   8     2651.27     2848.39    103.64 o
  -9   5   8      168.05      142.50     10.31 o
  -8   5   8     1508.12     1589.28     35.72 o
  -7   5   8     2359.10     2470.69     43.94 o
  -6   5   8     4621.32     4741.17     91.76 o
  -5   5   8     1852.24     1767.53     41.61 o
  -4   5   8      665.11      664.09     24.08 o
  -3   5   8     2949.28     2753.29     79.86 o
  -2   5   8       93.66      100.50      4.19 o
  -1   5   8       92.25       83.08      4.24 o
   0   5   8       17.30       16.63      3.57 o
   1   5   8      466.56      456.24     18.57 o
   2   5   8      142.77      153.53      9.14 o
   3   5   8      217.52      179.60      6.16 o
   4   5   8      582.03      603.32     21.76 o
   5   5   8      914.11      866.07     23.96 o
   6   5   8       93.09       94.87      4.80 o
   7   5   8      783.55      816.91     27.67 o
   8   5   8      101.66       93.46      6.14 o
   9   5   8      195.54      196.81     10.47 o
  10   5   8      348.18      368.16     21.15 o
  11   5   8      154.92      153.29     10.43 o
  12   5   8      164.98      182.13     11.18 o
  13   5   8      156.51      158.99     15.66 o
  14   5   8        6.46       -8.31     23.01 o
  15   5   8      234.69      262.18     20.18 o
 -21   6   8       59.45       40.63     12.02 o
 -20   6   8      118.91      102.04     13.74 o
 -19   6   8       25.26       16.95      5.88 o
 -18   6   8       55.61       67.89     10.35 o
 -17   6   8       83.26       77.26      8.05 o
 -16   6   8       74.16       65.96      7.50 o
 -15   6   8       21.36       29.63      6.11 o
 -14   6   8      271.74      259.05     13.10 o
 -13   6   8       16.85       20.62      3.75 o
 -12   6   8      298.74      310.76      7.87 o
 -11   6   8      115.07      119.89      9.44 o
 -10   6   8       59.81       34.08      5.33 o
  -9   6   8       35.16       52.39     14.39 o
  -8   6   8       21.64       24.05      9.36 o
  -7   6   8      345.65      324.87      7.47 o
  -6   6   8     2646.04     2705.81     93.03 o
  -5   6   8     1340.82     1411.57     48.38 o
  -4   6   8     1785.07     1756.75     55.25 o
  -3   6   8       55.07       54.90      3.83 o
  -2   6   8      711.16      733.99     25.44 o
  -1   6   8        5.29        9.49      2.73 o
   0   6   8      189.41      200.29     14.10 o
   1   6   8      210.57      208.47      9.46 o
   2   6   8      620.10      622.68     20.57 o
   3   6   8      175.47      194.47      7.31 o
   4   6   8     1499.93     1519.01     59.46 o
   5   6   8       44.33       48.87      4.86 o
   6   6   8      752.97      801.67     23.75 o
   7   6   8       59.23       50.93      3.61 o
   8   6   8      204.99      217.24     12.29 o
   9   6   8       85.64       81.32      6.01 o
  10   6   8      189.63      226.47     14.89 o
  11   6   8       99.03       91.59      6.82 o
  12   6   8      127.18      144.33     10.50 o
  13   6   8       32.59       40.30      9.76 o
  14   6   8      169.06      167.74     35.22 o
 -20   7   8        2.29       -1.84     13.77 o
 -19   7   8        0.11       -2.23      5.14 o
 -18   7   8      376.03      329.04     12.74 o
 -17   7   8      210.03      210.43     10.17 o
 -16   7   8      185.97      174.31      8.20 o
 -15   7   8      680.55      716.17     19.01 o
 -14   7   8       13.86       20.71      7.38 o
 -13   7   8     1644.27     1616.19     56.76 o
 -12   7   8      230.09      188.80      7.38 o
 -11   7   8       41.68       31.83      6.04 o
 -10   7   8      534.76      588.71     21.75 o
  -9   7   8      362.11      392.12      8.98 o
  -8   7   8      611.57      608.57     30.19 o
  -7   7   8      148.35      149.99      6.33 o
  -6   7   8      618.15      581.64     18.88 o
  -5   7   8       66.90       71.98      6.38 o
  -4   7   8      735.07      729.94     19.10 o
  -3   7   8      409.84      396.40     11.78 o
  -2   7   8        0.81       -3.04      3.04 o
  -1   7   8       34.11       32.29      3.40 o
   0   7   8      254.32      286.27     14.85 o
   1   7   8       69.04       74.68      4.85 o
   2   7   8        0.95        2.51      4.59 o
   3   7   8      175.60      197.16     10.46 o
   4   7   8      737.30      776.77     18.05 o
   5   7   8     1775.85     1910.09     46.39 o
   6   7   8        8.07       11.58      4.75 o
   7   7   8     1045.13     1073.55     21.88 o
   8   7   8       73.09       57.96      5.57 o
   9   7   8      277.56      338.20     20.59 o
  10   7   8        8.87       14.07      4.44 o
  11   7   8      226.36      243.55     11.52 o
  12   7   8       65.74       55.93      6.86 o
  13   7   8      110.26       99.47     11.51 o
 -19   8   8      353.68      256.35     30.91 o
 -18   8   8       86.90      103.51     20.08 o
 -17   8   8      610.89      586.36     30.36 o
 -16   8   8      483.36      454.92     21.98 o
 -15   8   8      201.52      233.22     18.08 o
 -14   8   8       41.82       46.33      7.31 o
 -13   8   8        3.50       -0.32      6.92 o
 -12   8   8      869.21      920.42     28.77 o
 -11   8   8      171.18      206.52      9.21 o
 -10   8   8      130.11      146.80      6.61 o
  -9   8   8     2407.99     2577.30     56.36 o
  -8   8   8       10.23       13.71      3.24 o
  -7   8   8     2307.65     2368.86    113.12 o
  -6   8   8      106.99      115.43      6.19 o
  -5   8   8      190.20      166.83      8.72 o
  -4   8   8      127.40      119.88      8.09 o
  -3   8   8       83.87       90.87      7.94 o
  -2   8   8       94.73       84.31      8.14 o
  -1   8   8      158.94      159.10      7.19 o
   0   8   8      739.37      755.73     20.60 o
   1   8   8      431.54      459.87     17.47 o
   2   8   8       14.99       11.98      6.57 o
   3   8   8     1103.66     1256.39     44.33 o
   4   8   8      377.59      389.04     21.95 o
   5   8   8      669.06      742.41     24.67 o
   6   8   8      723.38      760.88     26.91 o
   7   8   8       40.01       33.48      5.38 o
   8   8   8      123.93      119.13      6.27 o
   9   8   8        0.84        1.45      3.35 o
  10   8   8       54.47       69.40      7.14 o
  11   8   8       10.12        4.69      9.86 o
  12   8   8       42.34       26.72      8.81 o
 -17   9   8      118.77      100.05     24.92 o
 -16   9   8      194.83      187.26     13.96 o
 -15   9   8      130.60      112.41     11.02 o
 -14   9   8       50.07       70.30      8.28 o
 -13   9   8        9.14        3.77      7.14 o
 -12   9   8      368.69      366.06     11.94 o
 -11   9   8        2.77        2.19      4.23 o
 -10   9   8      376.21      422.61      9.60 o
  -9   9   8      176.07      164.28      6.75 o
  -8   9   8      709.63      784.62     19.06 o
  -7   9   8      100.87      105.82      5.62 o
  -6   9   8     1889.28     2012.67     79.11 o
  -5   9   8       86.75       72.06      5.30 o
  -4   9   8       55.18       56.08      4.68 o
  -3   9   8      626.93      622.61     14.84 o
  -2   9   8      414.26      388.83     12.93 o
  -1   9   8       41.95       50.59      5.57 o
   0   9   8       90.22       86.61      7.29 o
   1   9   8      711.31      757.50     45.84 o
   2   9   8     1575.12     1649.11     52.99 o
   3   9   8        1.69       -5.67      5.67 o
   4   9   8       97.12      111.79      8.81 o
   5   9   8        0.71        2.54      6.38 o
   6   9   8        6.70        2.65      5.40 o
   7   9   8       24.78       28.96      5.60 o
   8   9   8        1.21       -7.56      7.56 o
   9   9   8        0.13       -3.91      9.53 o
  10   9   8        5.61       24.55     11.26 o
  11   9   8       16.55       18.00      9.60 o
 -16  10   8       12.50       26.76     15.34 o
 -15  10   8        3.37        9.87      8.31 o
 -14  10   8       68.18       55.06     13.89 o
 -13  10   8       76.20       69.51      9.85 o
 -12  10   8       20.28       32.11     11.47 o
 -11  10   8      395.14      388.40     18.21 o
 -10  10   8        6.10       -0.36      6.02 o
  -9  10   8     1025.68     1133.57     35.64 o
  -8  10   8        0.61       -5.31      5.31 o
  -7  10   8     1948.70     2084.87     68.91 o
  -6  10   8       66.17       59.52      4.70 o
  -5  10   8      538.74      536.19     23.17 o
  -4  10   8       29.75       34.70      4.75 o
  -3  10   8        2.35       -2.70      5.34 o
  -2  10   8       26.76       16.21      5.43 o
  -1  10   8        4.90        3.54      3.89 o
   0  10   8        5.33        3.59      5.76 o
   1  10   8      250.33      241.62     13.39 o
   2  10   8      217.67      192.12     29.00 o
   3  10   8      207.76      192.95     10.76 o
   4  10   8       61.47       70.56      9.63 o
   5  10   8        7.22        5.76      8.62 o
   6  10   8      101.01      105.19      9.99 o
   7  10   8        1.05        4.15     16.63 o
   8  10   8       26.59       20.31     17.46 o
   9  10   8        0.21       -0.01     11.70 o
 -14  11   8       71.50       92.87     21.10 o
 -13  11   8       13.98        6.69      9.78 o
 -12  11   8        8.29       26.30     17.60 o
 -11  11   8       50.54       70.07     20.13 o
 -10  11   8      105.38      110.14     15.34 o
  -9  11   8        2.68        0.00      4.61 o
  -8  11   8       97.72      110.79     13.36 o
  -7  11   8      673.85      662.06     21.84 o
  -6  11   8       41.19       41.00      6.93 o
  -5  11   8      296.65      315.54     12.52 o
  -4  11   8       25.36       15.27      5.12 o
  -3  11   8        4.59       11.43      5.10 o
  -2  11   8        2.76       -1.24      7.98 o
  -1  11   8      335.65      332.69     17.43 o
   0  11   8       39.75       51.50     16.79 o
   1  11   8        7.80        9.15      7.50 o
   2  11   8        4.26        9.16      9.33 o
   3  11   8       94.49      101.87     14.79 o
   4  11   8       20.83       30.92     10.43 o
   5  11   8       46.23       35.10      9.17 o
 -11  12   8        1.69       26.30     16.08 o
 -10  12   8       47.59       35.95      9.31 o
  -9  12   8       60.06       49.17     11.86 o
  -8  12   8       19.75        2.94     10.28 o
  -7  12   8       43.00       41.05     10.18 o
  -6  12   8      145.37      139.99     14.40 o
  -5  12   8       32.49       24.37     20.78 o
  -4  12   8      182.19      176.22     13.23 o
  -3  12   8        0.04       -9.57      9.57 o
  -2  12   8        0.72        9.24     12.90 o
  -1  12   8       12.00       11.28      8.89 o
   0  12   8        7.32        2.24      8.18 o
   1  12   8       43.79       47.14     19.62 o
   2  12   8        2.31       -2.59      9.88 o
   3  12   8        9.08       20.73     10.18 o
  -6  13   8      116.98       85.18     19.81 o
  -5  13   8       11.51       19.72     23.08 o
  -4  13   8        0.32        5.07     16.63 o
  -3  13   8       35.07       45.14     17.00 o
  -2  13   8       22.78       39.29     14.79 o
  -1  13   8        0.46      -13.77     18.79 o
   0  13   8        1.14       16.12     14.28 o
 -23   0   9        1.91        8.29     19.76 o
 -21   0   9        3.32        1.61     10.34 o
 -19   0   9      419.73      444.49     22.62 o
 -17   0   9     2235.23     2540.08    155.36 o
 -15   0   9     2801.53     3145.99     78.26 o
 -13   0   9     3207.13     3379.90     67.58 o
 -11   0   9     5791.94     5634.10    109.39 o
  -9   0   9     9562.80     9879.02    233.67 o
  -5   0   9      527.42      412.26     13.50 o
  -3   0   9     4836.31     5020.49    138.27 o
  -1   0   9      473.79      521.50     18.61 o
   1   0   9      376.22      375.62     19.12 o
   3   0   9       97.65       96.72      7.26 o
   5   0   9        1.23        2.44      2.99 o
   7   0   9     2056.89     2007.69    120.91 o
   9   0   9     3012.70     3033.39    186.28 o
  11   0   9       21.73       23.26     18.84 o
  13   0   9       45.74       47.14      8.75 o
  15   0   9        3.07       24.78     19.26 o
 -23   1   9        0.20       -6.52     11.62 o
 -22   1   9       48.02       50.69      5.87 o
 -21   1   9        1.61        7.77      6.39 o
 -20   1   9      795.59      847.97     35.40 o
 -19   1   9       15.03       21.29      4.79 o
 -18   1   9       28.39       45.34      4.59 o
 -17   1   9       64.95       75.55      5.06 o
 -16   1   9     1011.85     1126.62     35.07 o
 -15   1   9       10.16        6.55      3.48 o
 -14   1   9      552.29      554.34     12.04 o
 -13   1   9      418.19      420.68      8.63 o
 -12   1   9       28.61       25.33      3.44 o
 -11   1   9      101.15      131.61      4.05 o
 -10   1   9       29.96        3.35      3.96 o
  -9   1   9      641.39      638.34     14.32 o
  -8   1   9     7786.53     7837.43    174.22 o
  -7   1   9     2516.39     2502.35     46.66 o
  -5   1   9     2516.78     2292.07     45.14 o
  -4   1   9      516.17      482.65      9.64 o
  -3   1   9     3533.55     3311.50     57.89 o
  -2   1   9      636.07      583.91     14.56 o
  -1   1   9     2057.00     2009.69     36.54 o
   0   1   9      506.92      513.29     11.52 o
   1   1   9       70.53       73.66      4.31 o
   2   1   9     1224.92     1200.45     35.81 o
   3   1   9        5.96        0.21      4.54 o
   4   1   9       57.86       53.79      9.60 o
   5   1   9       23.01       18.47      6.86 o
   6   1   9       61.57       57.93      6.15 o
   7   1   9       18.22       11.24      4.31 o
   8   1   9       12.96        9.49      3.67 o
   9   1   9       11.67       13.90      3.61 o
  10   1   9       74.82       71.11      8.18 o
  11   1   9        0.72        1.73      6.08 o
  12   1   9       22.85       22.62      7.67 o
  13   1   9      155.98      159.17     13.75 o
  14   1   9       98.19       98.90     10.73 o
  15   1   9      196.37      200.16     16.92 o
  16   1   9      213.14      170.78     14.94 o
 -23   2   9      128.92       90.49     13.00 o
 -22   2   9      191.25      187.91     14.70 o
 -21   2   9       86.20       69.52      5.94 o
 -20   2   9       97.33      110.37      6.15 o
 -19   2   9      200.10      198.24      7.31 o
 -18   2   9      809.66      833.14     19.27 o
 -17   2   9      608.07      634.78     18.32 o
 -16   2   9      331.70      312.32      8.71 o
 -15   2   9        8.16        8.20      2.77 o
 -14   2   9      134.24      124.43      4.81 o
 -13   2   9       44.86       62.34      6.31 o
 -12   2   9       20.01       17.04      2.38 o
 -11   2   9       21.99       12.28      2.26 o
 -10   2   9      594.23      705.50     17.04 o
  -9   2   9     1114.13     1120.92     24.78 o
  -8   2   9     2095.35     2177.69     35.53 o
  -7   2   9     1565.18     1730.66     29.94 o
  -6   2   9     2713.18     2628.31     57.35 o
  -5   2   9     1108.23     1095.55     28.30 o
  -4   2   9    12481.75    12905.60    424.26 o
  -3   2   9     7416.63     7438.08    152.03 o
  -2   2   9     2057.37     1888.98     48.18 o
  -1   2   9      289.78      376.60     23.23 o
   0   2   9      996.65     1105.40     32.56 o
   1   2   9      220.42      220.41      7.30 o
   2   2   9     2116.87     1991.18     41.54 o
   3   2   9     1099.11     1058.71     30.05 o
   4   2   9     4557.02     4795.57    147.85 o
   5   2   9       88.98       85.75      8.88 o
   6   2   9     1866.12     1803.07     74.07 o
   7   2   9       61.56       72.91      5.21 o
   8   2   9      555.88      515.17     23.72 o
   9   2   9      309.42      275.38     20.77 o
  10   2   9     1608.71     1731.06     51.08 o
  11   2   9       48.18       48.89      7.92 o
  12   2   9      179.07      176.02     14.29 o
  13   2   9       13.14        8.36      9.24 o
  14   2   9      253.17      271.24     13.94 o
  15   2   9       35.08       36.54     14.53 o
  16   2   9      167.09      175.47     16.25 o
 -23   3   9       32.40       11.52     11.93 o
 -22   3   9        0.92       21.66      7.56 o
 -21   3   9       42.53       28.98      7.89 o
 -20   3   9       78.13       72.14      8.61 o
 -19   3   9       61.64       37.67      7.97 o
 -18   3   9      183.07      158.26     18.31 o
 -17   3   9      571.49      589.24     18.39 o
 -16   3   9       45.89       50.48      7.89 o
 -15   3   9     3138.79     3199.86     66.10 o
 -14   3   9      771.64      715.41     16.18 o
 -13   3   9     1569.71     1607.74     30.52 o
 -12   3   9        6.55        1.40      4.11 o
 -11   3   9       63.46       60.86      3.77 o
 -10   3   9       56.45       32.75      6.44 o
  -9   3   9      655.38      683.77     13.00 o
  -8   3   9     1033.23     1167.68     26.20 o
  -7   3   9      774.11      773.52     14.48 o
  -6   3   9     5730.14     6144.40    158.60 o
  -5   3   9      708.27      632.96     19.48 o
  -4   3   9     1758.89     1869.15     43.32 o
  -3   3   9      223.84      329.57     13.01 o
  -2   3   9        3.55       -2.73      2.73 o
  -1   3   9       15.16       15.59      6.50 o
   0   3   9      729.73      772.42     30.78 o
   1   3   9     2265.66     2348.06    111.90 o
   2   3   9      944.60      934.56     26.41 o
   3   3   9      455.23      395.12     19.30 o
   4   3   9        5.40        7.19      3.85 o
   5   3   9     3810.57     3921.44    178.33 o
   6   3   9       16.80       13.59      4.71 o
   7   3   9     3385.35     3723.82    180.28 o
   8   3   9      154.07      171.45      5.31 o
   9   3   9     1596.49     1658.13     41.18 o
  10   3   9      193.64      208.36     20.66 o
  11   3   9      161.53      191.77     11.49 o
  12   3   9       17.59        9.15      6.99 o
  13   3   9      475.04      444.67     22.02 o
  14   3   9        0.69        3.82      8.73 o
  15   3   9      343.37      293.66     38.51 o
 -22   4   9       52.00       43.89     13.77 o
 -21   4   9      184.90      195.36     19.93 o
 -20   4   9       82.97       80.44      9.51 o
 -19   4   9      424.58      446.97     17.12 o
 -18   4   9       32.91       41.33     12.76 o
 -17   4   9      518.37      536.71     17.10 o
 -16   4   9      222.16      252.03      9.77 o
 -15   4   9        2.06        4.65      4.30 o
 -14   4   9       10.92       11.38      4.45 o
 -13   4   9      897.70      912.50     21.81 o
 -12   4   9      113.80      115.60      8.06 o
 -11   4   9      219.12      214.28      6.33 o
 -10   4   9      344.55      328.46      9.45 o
  -9   4   9     1404.32     1544.92     64.71 o
  -8   4   9     1213.40     1190.74     37.68 o
  -7   4   9     1048.05     1091.63     21.95 o
  -6   4   9     8396.98     8276.02    158.44 o
  -5   4   9      524.23      593.62     14.72 o
  -4   4   9     7230.09     7547.85    168.54 o
  -3   4   9      650.05      644.55     13.63 o
  -2   4   9       85.14       74.27      4.20 o
  -1   4   9     2052.48     2104.21     70.86 o
   0   4   9     1377.62     1318.54     55.78 o
   1   4   9      768.95      770.15     32.08 o
   2   4   9     5193.29     5142.40    199.50 o
   3   4   9       34.25       21.75      4.73 o
   4   4   9     2723.71     2737.64     78.74 o
   5   4   9      222.39      231.37     13.29 o
   6   4   9     1629.91     1650.20     41.59 o
   7   4   9      283.78      311.09     10.49 o
   8   4   9      263.57      261.22      9.10 o
   9   4   9        6.81        2.37      7.53 o
  10   4   9       85.89       86.97     14.65 o
  11   4   9        0.61       -5.98      7.36 o
  12   4   9      113.71      126.75     11.78 o
  13   4   9       56.89       63.20     11.04 o
  14   4   9      116.25      129.20     15.06 o
  15   4   9        0.23        3.47     10.71 o
 -21   5   9        1.36       -0.50      7.65 o
 -20   5   9      265.80      274.17     14.62 o
 -19   5   9      176.44      150.63      8.97 o
 -18   5   9      650.32      673.47     20.86 o
 -17   5   9      251.06      267.27     13.71 o
 -16   5   9      685.44      718.44     44.50 o
 -15   5   9      119.84      134.49      7.51 o
 -14   5   9     1077.46     1052.14     22.15 o
 -13   5   9      170.26      174.87      7.59 o
 -12   5   9      519.69      513.91     14.31 o
 -11   5   9       40.44       37.33      4.41 o
 -10   5   9     2697.58     2772.50     68.38 o
  -9   5   9      128.99      158.02      9.19 o
  -8   5   9     6548.43     7249.86    159.88 o
  -7   5   9     2269.47     2401.37     42.11 o
  -6   5   9     2810.10     2938.49     46.42 o
  -5   5   9     2590.58     2634.82     65.79 o
  -4   5   9     1776.40     1816.33     51.55 o
  -3   5   9      166.16      141.90      7.41 o
  -2   5   9       16.60       16.69      3.60 o
  -1   5   9      885.06      865.53     25.30 o
   0   5   9        2.40        4.25      4.11 o
   1   5   9      143.55      134.97      6.13 o
   2   5   9      393.43      390.81     16.85 o
   3   5   9     2539.09     2665.41    105.96 o
   4   5   9      288.08      298.45     11.62 o
   5   5   9      743.73      757.14     28.82 o
   6   5   9        5.58        9.32      4.48 o
   7   5   9      488.56      472.90     18.41 o
   8   5   9       80.15       75.47      6.20 o
   9   5   9      245.20      237.38      9.85 o
  10   5   9       68.13       77.36      9.78 o
  11   5   9       38.56       24.17      6.91 o
  12   5   9       64.77       65.56     17.33 o
  13   5   9       33.41       39.77     12.09 o
  14   5   9        5.36       -0.45     12.84 o
 -21   6   9      123.24      117.23     22.76 o
 -20   6   9        4.36        6.17      5.85 o
 -19   6   9      335.77      336.46     13.99 o
 -18   6   9       16.59       17.76      6.07 o
 -17   6   9      517.14      545.02     28.68 o
 -16   6   9       10.04        0.94      5.49 o
 -15   6   9      395.14      424.69     25.46 o
 -14   6   9       62.62       55.89      6.36 o
 -13   6   9      350.18      370.68      9.08 o
 -12   6   9       45.09       37.03      3.60 o
 -11   6   9     1209.44     1358.30     35.03 o
 -10   6   9        1.61       -4.96      4.96 o
  -9   6   9     6338.90     6561.96    188.18 o
  -8   6   9      195.31      195.24      6.19 o
  -7   6   9     3531.79     3680.79     88.77 o
  -6   6   9      958.85      909.68     26.37 o
  -5   6   9     1133.99     1169.85     29.79 o
  -4   6   9       12.52       19.51      3.03 o
  -3   6   9      158.89      175.62      6.96 o
  -2   6   9      149.10      132.78      4.77 o
  -1   6   9      156.80      158.75      4.96 o
   0   6   9        3.88        2.74      4.72 o
   1   6   9       87.79       84.81      5.53 o
   2   6   9      650.07      682.80     24.53 o
   3   6   9      139.54      127.97      5.80 o
   4   6   9      905.54      919.59     46.41 o
   5   6   9      314.73      341.72     10.13 o
   6   6   9      226.55      234.65      9.17 o
   7   6   9       83.35       70.74      4.45 o
   8   6   9        2.62        3.63      5.83 o
   9   6   9        1.12        6.95      7.19 o
  10   6   9       70.73       69.07      9.45 o
  11   6   9        4.63        7.01      9.85 o
  12   6   9        6.07        3.86      9.94 o
  13   6   9       29.42       23.78     11.35 o
  14   6   9       33.17       25.43     11.47 o
 -20   7   9      196.06      178.03     13.29 o
 -19   7   9        8.90       17.87      6.25 o
 -18   7   9      403.79      383.25     14.05 o
 -17   7   9       21.69       15.95      5.38 o
 -16   7   9       88.44       93.46      5.86 o
 -15   7   9       34.63       25.80      5.56 o
 -14   7   9      166.30      148.03      7.10 o
 -13   7   9      542.88      566.42     16.12 o
 -12   7   9      474.25      510.94     12.80 o
 -11   7   9        6.46        1.74      3.20 o
 -10   7   9        3.26        9.34      3.93 o
  -9   7   9      382.06      409.39     15.64 o
  -8   7   9     1482.70     1603.35     41.17 o
  -7   7   9      678.51      694.23     24.67 o
  -6   7   9     3168.60     3221.61    102.69 o
  -5   7   9     1590.24     1569.92     25.11 o
  -4   7   9      884.10      917.25     20.18 o
  -3   7   9     1600.49     1707.60     59.29 o
  -2   7   9      109.04      108.28      4.92 o
  -1   7   9      125.77      124.22      4.67 o
   0   7   9      125.98      130.94      7.39 o
   1   7   9       25.27       27.08      4.71 o
   2   7   9      712.23      739.91     22.86 o
   3   7   9     1344.28     1376.82     67.52 o
   4   7   9      187.19      183.57      7.07 o
   5   7   9      367.29      427.82     21.53 o
   6   7   9      133.75      143.54      7.45 o
   7   7   9       97.08       99.65      4.71 o
   8   7   9        3.16        0.18      4.22 o
   9   7   9       43.87       34.40      5.85 o
  10   7   9        0.73        1.48      6.10 o
  11   7   9       27.37       21.82      6.34 o
  12   7   9       22.41        8.98     10.75 o
  13   7   9       33.04       26.76     12.44 o
 -19   8   9       34.20       26.76     15.75 o
 -18   8   9       14.60       22.40      9.22 o
 -17   8   9      163.21      129.15     12.53 o
 -16   8   9      604.80      610.27     20.32 o
 -15   8   9       56.48       59.30      7.34 o
 -14   8   9       27.57       21.99      4.50 o
 -13   8   9        1.81       -4.66      4.66 o
 -12   8   9        6.94       13.88      4.73 o
 -11   8   9        9.87        4.87      4.71 o
 -10   8   9       10.93        4.22      2.80 o
  -9   8   9     1337.83     1401.14     28.21 o
  -8   8   9       19.31       25.40      4.35 o
  -7   8   9     1071.34     1042.38     22.30 o
  -6   8   9      398.03      434.02     12.28 o
  -5   8   9      636.37      627.93     19.45 o
  -4   8   9        1.74       -4.24      4.24 o
  -3   8   9      413.70      412.93     18.26 o
  -2   8   9      438.55      467.14     11.32 o
  -1   8   9      607.90      659.82     23.44 o
   0   8   9      274.19      305.37     19.61 o
   1   8   9       70.06       77.39      5.43 o
   2   8   9     1070.02     1156.00     50.44 o
   3   8   9      219.37      219.68     11.68 o
   4   8   9     2186.03     2464.50    103.77 o
   5   8   9      131.71      125.54      7.18 o
   6   8   9      389.93      450.26     17.34 o
   7   8   9       36.24       25.29      5.07 o
   8   8   9      629.40      645.42     22.04 o
   9   8   9       16.74       21.20      6.93 o
  10   8   9      154.99      172.54     14.76 o
  11   8   9        0.77        3.58     12.38 o
 -17   9   9      127.45      107.35     11.91 o
 -16   9   9        6.64       16.21     19.37 o
 -15   9   9      289.83      254.75     18.01 o
 -14   9   9       54.57       78.14      9.22 o
 -13   9   9       19.89        9.50      7.59 o
 -12   9   9      111.99      113.90      8.07 o
 -11   9   9      252.05      224.03      9.45 o
 -10   9   9        0.43        1.64      3.16 o
  -9   9   9      238.37      235.50     12.86 o
  -8   9   9      122.97      119.86      5.51 o
  -7   9   9      418.97      447.93     28.95 o
  -6   9   9      107.94      138.87      7.04 o
  -5   9   9      176.89      192.21     11.66 o
  -4   9   9        5.70        5.80      4.40 o
  -3   9   9      314.26      315.70     12.61 o
  -2   9   9       10.01        2.68      4.54 o
  -1   9   9      283.50      303.17     12.45 o
   0   9   9       78.14       57.03      9.90 o
   1   9   9      589.20      621.01     24.68 o
   2   9   9        6.19       10.11      6.46 o
   3   9   9      956.74      995.27     54.21 o
   4   9   9      169.63      202.90     15.71 o
   5   9   9     1556.36     1629.27     41.97 o
   6   9   9        2.12        9.96      7.18 o
   7   9   9      440.03      464.03     38.88 o
   8   9   9        0.32       -0.78     12.18 o
   9   9   9      163.81      174.21     15.30 o
  10   9   9        1.06        7.26     11.37 o
 -15  10   9       39.34       28.07      8.93 o
 -14  10   9      121.03       75.77     12.64 o
 -13  10   9       45.74       39.54     24.16 o
 -12  10   9       77.71       83.94     12.55 o
 -11  10   9        2.16        6.74      6.27 o
 -10  10   9        3.64        9.96      7.16 o
  -9  10   9      332.02      329.64     10.84 o
  -8  10   9      426.63      411.21     11.62 o
  -7  10   9      129.76      138.30      6.68 o
  -6  10   9     1162.30     1257.15     32.35 o
  -5  10   9       11.09        8.09      4.51 o
  -4  10   9     1209.18     1231.36     37.63 o
  -3  10   9        5.17        5.54      5.31 o
  -2  10   9       65.94       68.69      6.67 o
  -1  10   9       72.21       68.37     25.98 o
   0  10   9       28.43       60.02     10.64 o
   1  10   9        0.37       -1.25      6.50 o
   2  10   9      633.47      709.73     34.93 o
   3  10   9      275.87      283.75     13.05 o
   4  10   9      878.39      855.87     41.36 o
   5  10   9      317.26      270.32     14.63 o
   6  10   9      179.50      192.40     17.21 o
   7  10   9       43.04       23.54      9.79 o
   8  10   9       40.88       35.75      9.33 o
 -13  11   9        0.11       12.53     10.34 o
 -12  11   9       82.61       63.67     12.51 o
 -11  11   9        1.22        8.63      9.66 o
 -10  11   9      473.38      431.33     23.84 o
  -9  11   9      106.30      102.86     20.36 o
  -8  11   9      835.51      887.36     43.55 o
  -7  11   9       31.44       29.19      9.25 o
  -6  11   9      493.39      480.98     14.67 o
  -5  11   9      109.87      103.79      6.97 o
  -4  11   9        1.06       -0.48      8.03 o
  -3  11   9       87.26      101.72     10.64 o
  -2  11   9        1.57       -0.76      4.71 o
  -1  11   9       12.97        9.00     10.10 o
   0  11   9        4.10       -0.94     12.85 o
   1  11   9      138.88      133.78     28.86 o
   2  11   9       12.15       10.07      9.63 o
   3  11   9       12.28       23.72     11.02 o
   4  11   9       62.91       65.76     10.22 o
   6  11   9        3.96        8.29     13.82 o
 -11  12   9      138.02      107.01     20.87 o
 -10  12   9       16.65        7.12      9.28 o
  -9  12   9      361.23      350.13     22.37 o
  -8  12   9        2.91        8.81      7.91 o
  -7  12   9      341.13      330.71     20.91 o
  -6  12   9        6.77        0.46     19.58 o
  -5  12   9       18.92       39.52     19.72 o
  -4  12   9      192.06      185.71     15.26 o
  -3  12   9       59.42       56.95     32.87 o
  -2  12   9      132.13      129.44     13.07 o
  -1  12   9       12.66       19.72     11.36 o
   0  12   9       63.12       47.40     12.69 o
   1  12   9       99.03      112.32     12.62 o
   2  12   9        9.58        3.72     12.64 o
   3  12   9      214.31      196.42     22.25 o
 -22   0  10       77.44       85.62     10.48 o
 -20   0  10      369.27      377.92     18.25 o
 -18   0  10     1354.62     1559.73     77.60 o
 -16   0  10      824.11      826.43     26.58 o
 -14   0  10     2809.09     2897.74     62.44 o
 -12   0  10      310.40      283.24      9.28 o
 -10   0  10     1353.07     1287.98     36.88 o
  -8   0  10     8829.33     8632.76    307.12 o
  -6   0  10     8052.57     7939.66    389.32 o
  -2   0  10      196.11      139.69      6.94 o
   0   0  10      805.97      703.40     46.04 o
   2   0  10      961.93      931.49     36.67 o
   4   0  10      789.42      786.29     37.24 o
   6   0  10     2023.20     2021.15    119.24 o
   8   0  10      107.27      105.58      6.93 o
  10   0  10       39.79       55.31     18.26 o
  12   0  10        4.09        8.58      9.12 o
  14   0  10      318.39      347.89     32.84 o
 -23   1  10       41.65       33.40      8.37 o
 -22   1  10        9.89        8.67      4.24 o
 -21   1  10      163.20      173.96      9.16 o
 -20   1  10        4.07       11.56      9.29 o
 -19   1  10        6.05       12.54      6.24 o
 -18   1  10     1345.45     1419.25     28.99 o
 -17   1  10      155.23      174.76     11.98 o
 -16   1  10     2049.74     2184.03     41.23 o
 -15   1  10     1095.35     1200.71     24.22 o
 -14   1  10      737.79      778.27     15.35 o
 -13   1  10     1106.30     1171.61     20.16 o
 -12   1  10     2095.96     2126.96     32.41 o
 -11   1  10      338.32      359.16      9.77 o
 -10   1  10     5565.02     6153.21    104.98 o
  -9   1  10        6.18       -2.09      7.72 o
  -8   1  10     5200.55     5095.35     96.58 o
  -7   1  10     3763.28     3609.54     56.06 o
  -6   1  10      611.12      579.00     11.56 o
  -4   1  10       51.42       58.82      4.16 o
  -3   1  10     1542.67     1439.40     34.97 o
  -2   1  10      113.04      132.07      5.00 o
  -1   1  10     1750.22     1703.97     51.36 o
   0   1  10     1690.91     1770.95     53.09 o
   1   1  10     1069.94     1061.35     28.81 o
   2   1  10     1251.00     1305.53     30.03 o
   3   1  10      114.33       94.94      6.73 o
   4   1  10      191.14      214.78     16.05 o
   5   1  10     2626.34     2679.25    104.84 o
   6   1  10        1.17        3.82      3.36 o
   7   1  10     4647.82     4782.29    175.96 o
   8   1  10        1.27        8.22      7.53 o
   9   1  10     1838.79     1863.31     82.31 o
  10   1  10        8.26        4.54      9.00 o
  11   1  10      228.50      243.68     12.54 o
  12   1  10        8.98       -3.27     11.26 o
  13   1  10      376.77      376.45     29.53 o
  14   1  10       15.88        2.56     11.06 o
  15   1  10      235.61      190.78     38.83 o
 -23   2  10      242.78      210.66     35.97 o
 -22   2  10        5.02        3.09      7.45 o
 -21   2  10      518.02      470.25     25.03 o
 -20   2  10        0.17       -2.47      4.25 o
 -19   2  10     1305.99     1303.73     28.70 o
 -18   2  10      671.99      696.75     15.76 o
 -17   2  10     1483.75     1590.23     30.90 o
 -16   2  10      787.01      783.24     15.85 o
 -15   2  10      444.53      455.92     11.31 o
 -14   2  10     1537.49     1685.33     26.35 o
 -13   2  10       55.99       56.24      2.90 o
 -12   2  10     1639.97     1763.76     26.58 o
 -11   2  10      518.12      568.76     10.40 o
 -10   2  10      548.07      571.09     11.55 o
  -9   2  10     1313.87     1181.91     20.80 o
  -8   2  10      104.24      118.71      5.95 o
  -7   2  10     2066.25     1885.83     31.43 o
  -6   2  10     2790.14     2871.81     56.32 o
  -5   2  10       19.58       24.45     13.18 o
  -4   2  10      172.41      216.46      6.72 o
  -3   2  10      113.53      114.37      5.45 o
  -2   2  10      684.99      719.74     15.34 o
  -1   2  10      193.24      202.38      7.86 o
   0   2  10       57.28       59.63      4.79 o
   1   2  10      115.88      116.13      5.87 o
   2   2  10      102.73       88.29      5.55 o
   3   2  10      105.05       91.47      6.82 o
   4   2  10     2911.87     2912.46     77.26 o
   5   2  10       51.87       32.79      6.64 o
   6   2  10      302.09      324.31     13.51 o
   7   2  10      148.51      157.09      6.20 o
   8   2  10      250.83      230.05     14.75 o
   9   2  10       16.98       10.85      3.86 o
  10   2  10       46.36       46.40      8.14 o
  11   2  10        0.51        2.92      7.43 o
  12   2  10       72.11       46.06      9.28 o
  13   2  10       25.89        8.58      8.43 o
  14   2  10       21.21       -0.07     10.76 o
  15   2  10       15.03       15.79     31.32 o
 -23   3  10       65.52       55.56      9.35 o
 -22   3  10      359.37      298.54     28.03 o
 -21   3  10        0.02        3.08      6.26 o
 -20   3  10      798.45      814.69     26.99 o
 -19   3  10        1.16        7.43      5.78 o
 -18   3  10     1640.74     1779.41     41.71 o
 -17   3  10      502.15      514.39     19.79 o
 -16   3  10      891.96      858.88     26.48 o
 -15   3  10        0.86       -0.56      4.74 o
 -14   3  10      217.81      228.20      7.39 o
 -13   3  10       81.05       77.12      4.73 o
 -12   3  10       80.76       80.61      5.32 o
 -11   3  10      138.24      147.78      5.84 o
 -10   3  10      422.98      430.92     10.22 o
  -9   3  10      623.72      618.04     16.56 o
  -8   3  10     2141.07     2232.37     37.38 o
  -7   3  10      848.72      879.64     25.68 o
  -6   3  10     4245.86     4261.91     74.77 o
  -5   3  10      287.64      308.07     10.34 o
  -4   3  10     1469.40     1500.62     54.45 o
  -3   3  10      226.58      251.04      9.01 o
  -2   3  10     1070.93     1136.36     21.00 o
  -1   3  10      242.83      250.65      8.54 o
   0   3  10     2622.19     2568.51     54.04 o
   1   3  10     1206.55     1214.89     47.21 o
   2   3  10     3901.65     4210.28    111.52 o
   3   3  10        3.15        4.07      3.65 o
   4   3  10       19.18       11.41      3.77 o
   5   3  10        3.15       -4.74      4.74 o
   6   3  10       27.61       25.64      5.98 o
   7   3  10      264.06      242.58     11.22 o
   8   3  10      691.45      701.01     29.52 o
   9   3  10        2.76        0.75      7.75 o
  10   3  10      169.76      173.97     10.14 o
  11   3  10        0.03       -5.71      8.50 o
  12   3  10        2.22        7.30      8.95 o
  13   3  10        8.74       36.55     11.56 o
  14   3  10        0.54       10.91     10.73 o
  15   3  10        7.29       -4.37     12.00 o
 -22   4  10       59.08       57.13     15.04 o
 -21   4  10      268.90      255.83     14.27 o
 -20   4  10       67.62       57.35      8.16 o
 -19   4  10     1105.28     1108.99     61.27 o
 -18   4  10      245.05      272.82     11.86 o
 -17   4  10     1070.22     1120.46     27.73 o
 -16   4  10      105.49      108.25      6.27 o
 -15   4  10       40.55       46.24      5.36 o
 -14   4  10        0.58        2.53      4.25 o
 -13   4  10       20.91        6.21      4.30 o
 -12   4  10       11.13       12.15      5.50 o
 -11   4  10     2293.54     2377.63     57.71 o
 -10   4  10       15.83       16.79      4.29 o
  -9   4  10     3657.27     3614.49    107.69 o
  -8   4  10        7.47        5.49      2.68 o
  -7   4  10      112.52       76.21      5.66 o
  -6   4  10      971.33      944.50     21.88 o
  -5   4  10      242.89      230.18      6.42 o
  -4   4  10       73.03       73.98      4.19 o
  -3   4  10     1122.08     1182.37     31.74 o
  -2   4  10       79.30       61.89      4.59 o
  -1   4  10      351.34      352.85     11.98 o
   0   4  10        6.02        3.39      5.14 o
   1   4  10      207.82      214.36      6.71 o
   2   4  10      372.53      381.67     17.15 o
   3   4  10        0.86       -2.50      4.23 o
   4   4  10     2035.39     2113.02     61.23 o
   5   4  10       16.51        6.33      3.89 o
   6   4  10     1897.03     1967.29     59.77 o
   7   4  10       72.63       66.20      5.38 o
   8   4  10      698.87      710.43     21.77 o
   9   4  10      121.89      140.18     10.12 o
  10   4  10      149.01      155.74     11.53 o
  11   4  10        3.05       -5.39      7.79 o
  12   4  10       13.43       37.84     10.35 o
  13   4  10       14.17        0.23      9.57 o
  14   4  10       32.89       22.14     10.35 o
 -21   5  10      143.69       94.09     10.93 o
 -20   5  10      120.25       86.66      9.34 o
 -19   5  10        1.90        0.99      7.18 o
 -18   5  10      762.72      818.26     35.62 o
 -17   5  10      345.83      282.88     11.61 o
 -16   5  10      475.97      467.47     17.15 o
 -15   5  10      634.64      635.35     17.17 o
 -14   5  10      279.98      253.08      9.09 o
 -13   5  10      462.38      466.07     18.29 o
 -12   5  10      106.45      103.92      5.76 o
 -11   5  10      277.21      289.48      9.09 o
 -10   5  10      540.82      509.88     14.86 o
  -9   5  10      366.79      400.54     13.37 o
  -8   5  10     1991.99     2075.71     38.38 o
  -7   5  10     4347.76     4586.68     71.49 o
  -6   5  10      345.29      357.66     11.12 o
  -5   5  10     3199.94     3273.08     82.16 o
  -4   5  10      119.06      128.92      4.38 o
  -3   5  10     2564.39     2563.11     55.13 o
  -2   5  10        0.02       -2.66      3.41 o
  -1   5  10     1481.23     1537.00     62.31 o
   0   5  10      627.03      628.85     16.94 o
   1   5  10       38.10       32.12      4.89 o
   2   5  10       40.63       49.47      6.68 o
   3   5  10      627.11      604.66     23.36 o
   4   5  10       62.68       54.43      4.95 o
   5   5  10      979.58      990.14     39.58 o
   6   5  10        5.93        8.39      4.56 o
   7   5  10      295.74      313.94     10.12 o
   8   5  10       31.07       19.27      3.51 o
   9   5  10       11.92       11.75      5.78 o
  10   5  10        0.22       -2.97      3.87 o
  11   5  10       89.25      112.53     15.21 o
  12   5  10       11.56       -3.67      7.14 o
  13   5  10       12.71       42.65     22.69 o
  14   5  10        0.63       -7.33     32.06 o
 -21   6  10      110.66       97.06     12.09 o
 -20   6  10      118.41      127.42      9.49 o
 -19   6  10       22.03       35.26      7.38 o
 -18   6  10        4.38        2.81      4.73 o
 -17   6  10       89.88       87.78     13.09 o
 -16   6  10      833.35      863.76     25.15 o
 -15   6  10      307.73      284.04     11.04 o
 -14   6  10      241.89      224.39     11.49 o
 -13   6  10     1568.64     1578.52     32.15 o
 -12   6  10      283.75      333.96     11.99 o
 -11   6  10      270.98      279.16     10.74 o
 -10   6  10      104.50      125.38      6.33 o
  -9   6  10        4.66       -1.07      3.41 o
  -8   6  10     5251.88     5528.37    144.82 o
  -7   6  10      474.27      463.13      9.36 o
  -6   6  10     5034.95     5286.84    100.84 o
  -5   6  10      537.88      514.87      9.66 o
  -4   6  10     2218.65     2248.93     67.38 o
  -3   6  10        0.97        3.45      2.96 o
  -2   6  10      457.28      488.87     18.84 o
  -1   6  10        3.75        8.02      3.59 o
   0   6  10      761.57      829.34     27.19 o
   1   6  10       35.39       35.15      6.72 o
   2   6  10       46.16       34.93      4.58 o
   3   6  10       29.19       24.74      4.36 o
   4   6  10      153.12      175.06      9.95 o
   5   6  10       15.66       10.67      4.27 o
   6   6  10     1131.98     1234.19     71.32 o
   7   6  10      187.27      175.71      9.48 o
   8   6  10      208.74      216.68      6.95 o
   9   6  10        7.36        6.98      9.59 o
  10   6  10      158.12      172.77      9.62 o
  11   6  10        0.51       -2.76      7.41 o
  12   6  10      248.42      223.98     18.66 o
  13   6  10        0.06       10.64     17.50 o
 -20   7  10       71.91       52.61     10.60 o
 -19   7  10       36.83       27.39      6.24 o
 -18   7  10       45.38       49.23      6.13 o
 -17   7  10      256.35      268.32     11.31 o
 -16   7  10       80.17       78.58      8.13 o
 -15   7  10      453.99      486.76     14.36 o
 -14   7  10      586.26      587.56     16.70 o
 -13   7  10     1652.46     1769.05     38.64 o
 -12   7  10      174.47      179.44      7.21 o
 -11   7  10      672.42      680.67     27.17 o
 -10   7  10      245.48      279.14      9.66 o
  -9   7  10       21.27       21.30      3.56 o
  -8   7  10       35.38       39.95      8.25 o
  -7   7  10     1483.64     1534.69     36.65 o
  -6   7  10      335.73      330.39     11.52 o
  -5   7  10      810.57      841.48     21.74 o
  -4   7  10      118.72      118.81      7.51 o
  -3   7  10      383.00      378.50      8.23 o
  -2   7  10     1193.28     1339.30     58.07 o
  -1   7  10      292.81      311.44     12.67 o
   0   7  10      201.39      183.67      6.99 o
   1   7  10       78.30       90.80     10.99 o
   2   7  10      452.12      463.86     12.63 o
   3   7  10      175.15      169.97      7.24 o
   4   7  10       74.05       88.18      5.76 o
   5   7  10      404.02      415.72     19.46 o
   6   7  10       25.23       19.64      5.19 o
   7   7  10     1208.54     1304.07     25.94 o
   8   7  10       48.69       47.16     10.67 o
   9   7  10      269.33      250.81     10.51 o
  10   7  10        4.56        2.05      5.23 o
  11   7  10       43.02       31.43     11.68 o
  12   7  10        9.81       23.01     16.81 o
 -19   8  10      201.46      225.08     29.62 o
 -18   8  10       82.53       74.29      9.36 o
 -17   8  10      151.41      143.05     12.96 o
 -16   8  10      125.40      115.73      9.43 o
 -15   8  10        1.64        2.49      5.72 o
 -14   8  10      156.64      155.54     12.01 o
 -13   8  10       73.45       65.40      9.06 o
 -12   8  10      448.01      436.11     12.55 o
 -11   8  10        2.84        3.72      4.63 o
 -10   8  10     1101.54     1170.64     22.77 o
  -9   8  10      706.39      751.88     17.68 o
  -8   8  10      369.47      404.36     16.91 o
  -7   8  10      812.14      908.05     42.92 o
  -6   8  10      223.15      247.38     18.87 o
  -5   8  10      789.12      736.39     19.88 o
  -4   8  10      171.62      188.77      7.69 o
  -3   8  10     1167.23     1136.29     31.33 o
  -2   8  10      204.24      174.86      7.67 o
  -1   8  10      762.08      807.64     28.58 o
   0   8  10        3.91       -0.75      3.63 o
   1   8  10       57.58       58.09      5.05 o
   2   8  10        1.22       17.60      5.07 o
   3   8  10      118.05      106.10      8.80 o
   4   8  10       79.06       95.83     12.60 o
   5   8  10        4.84       -4.34     10.66 o
   6   8  10       48.12       55.11      4.82 o
   7   8  10        4.14        4.24      4.11 o
   8   8  10        9.50        5.67      4.55 o
   9   8  10       49.00       44.44     11.94 o
  10   8  10       55.86       41.83     15.43 o
  11   8  10       68.98       77.80     14.37 o
 -17   9  10       90.65       85.57     12.02 o
 -16   9  10       12.20       27.62     11.52 o
 -15   9  10       89.10       77.83     10.97 o
 -14   9  10       33.59       26.45     11.51 o
 -13   9  10        4.46       20.77     10.22 o
 -12   9  10      100.10       93.55      6.50 o
 -11   9  10       48.45       56.58     10.88 o
 -10   9  10       70.44       88.96      5.05 o
  -9   9  10       15.69       22.68      3.98 o
  -8   9  10       20.55       21.69      8.91 o
  -7   9  10       76.46       83.51      5.24 o
  -6   9  10      196.48      217.58      8.13 o
  -5   9  10        9.24       13.87      4.85 o
  -4   9  10      585.98      565.47     25.91 o
  -3   9  10      155.73      144.93     12.11 o
  -2   9  10       11.55       19.24      5.33 o
  -1   9  10      144.45      158.34      9.95 o
   0   9  10       32.42       26.70      5.00 o
   1   9  10      225.68      246.06     21.50 o
   2   9  10      123.88      130.50      8.76 o
   3   9  10       34.55       39.73      5.09 o
   4   9  10       19.23       22.65      3.84 o
   5   9  10       26.10       32.28      4.01 o
   6   9  10      159.57      166.12     14.24 o
   7   9  10        2.88       -1.58      8.65 o
   8   9  10       34.70       16.85     14.36 o
   9   9  10       13.69        7.15     23.26 o
 -16  10  10       12.10        4.61      9.67 o
 -15  10  10       44.23       20.21     12.96 o
 -14  10  10       26.69       27.43     10.41 o
 -13  10  10      135.57      124.00     35.10 o
 -12  10  10        8.37       11.03      8.44 o
 -11  10  10      334.70      311.36     18.98 o
 -10  10  10        1.62       -2.20     11.21 o
  -9  10  10      435.06      438.95     24.80 o
  -8  10  10        0.17       -2.18      4.18 o
  -7  10  10      148.82      146.52      7.16 o
  -6  10  10      139.90      142.02      7.13 o
  -5  10  10       14.57        9.77      4.88 o
  -4  10  10      242.96      245.92      9.08 o
  -3  10  10        3.28        7.94      4.79 o
  -2  10  10        8.72       -0.79      7.78 o
  -1  10  10        3.35        1.50      9.65 o
   0  10  10        9.82       16.42      6.51 o
   1  10  10        0.39       -7.17      7.65 o
   2  10  10      139.98      144.48     10.22 o
   3  10  10       35.77       35.35     13.97 o
   4  10  10      317.12      322.36     14.51 o
   5  10  10       36.25       56.52     12.04 o
   6  10  10      169.24      182.83     22.62 o
   7  10  10        1.39        5.69     19.35 o
 -14  11  10        2.79       -7.32     11.01 o
 -13  11  10       21.47       16.86     30.08 o
 -12  11  10       36.82       30.23     10.55 o
 -11  11  10       48.42       35.39     11.01 o
 -10  11  10      146.93      147.19     20.36 o
  -9  11  10       71.68       88.18     13.31 o
  -8  11  10        0.71       15.25     15.41 o
  -7  11  10      676.63      662.73     57.58 o
  -6  11  10        0.51       -3.33      6.98 o
  -5  11  10     1365.58     1343.08     67.32 o
  -4  11  10        0.25       -5.57      5.57 o
  -3  11  10      105.10       80.73      8.93 o
  -2  11  10       61.83       51.64     11.38 o
  -1  11  10       34.70       50.17     16.72 o
   0  11  10        4.63        9.10     10.80 o
   1  11  10        9.91       20.12     19.09 o
   2  11  10        0.06       60.49     64.05 o
   3  11  10        9.39        9.16      8.34 o
   4  11  10        7.67       18.43     13.82 o
   5  11  10       85.01       82.41     16.77 o
  -9  12  10       15.70        9.67     14.69 o
  -8  12  10      200.21      166.94     16.63 o
  -5  12  10       16.16        2.72     14.69 o
  -4  12  10      133.24       82.83     18.75 o
  -3  12  10       34.19       34.00     11.45 o
  -2  12  10       41.27       27.29     20.25 o
  -1  12  10      154.96      142.83     15.02 o
   0  12  10       12.79        3.63     29.32 o
   1  12  10       55.34       31.63     13.39 o
   2  12  10       49.76       47.77     13.36 o
 -23   0  11        3.20        3.27     13.41 o
 -21   0  11      722.94      665.70     27.77 o
 -19   0  11       70.38       83.74      9.11 o
 -17   0  11       17.91       12.47      5.93 o
 -15   0  11        8.07       24.52      5.49 o
 -13   0  11     2772.21     2926.22     61.55 o
 -11   0  11     2906.07     2895.35    118.94 o
  -9   0  11       24.60        5.16      5.27 o
  -7   0  11    11040.46    11227.40    257.03 o
  -5   0  11      488.96      437.09     18.80 o
  -3   0  11      558.74      495.79     35.98 o
  -1   0  11        0.42        2.77      5.78 o
   1   0  11        0.12        9.17      7.42 o
   3   0  11       31.02       54.50     21.56 o
   5   0  11     1046.93     1044.43     65.67 o
   7   0  11     1112.84     1104.63     60.94 o
   9   0  11      218.05      216.12     16.00 o
  11   0  11       72.05       87.98     16.91 o
  13   0  11       62.99       85.18     14.65 o
 -23   1  11       16.22       22.82     12.71 o
 -22   1  11      146.12      137.96      9.65 o
 -21   1  11      254.01      238.03     10.48 o
 -20   1  11      926.13      993.15     24.73 o
 -19   1  11       63.67       73.60      9.05 o
 -18   1  11     1115.19     1265.30     26.29 o
 -17   1  11      291.64      309.75      7.75 o
 -16   1  11      126.04      126.18      6.19 o
 -15   1  11      600.42      625.64     13.14 o
 -14   1  11       95.56       86.57      3.83 o
 -13   1  11     1721.22     1836.39     29.11 o
 -12   1  11       41.14       27.22      5.69 o
 -11   1  11     1093.75     1104.95     22.58 o
 -10   1  11     2417.13     2536.71     45.60 o
  -9   1  11     2985.16     3001.81     55.05 o
  -8   1  11      831.72      708.46     15.52 o
  -7   1  11     3214.89     3238.82     60.10 o
  -6   1  11       37.01       25.80      3.97 o
  -5   1  11     9092.65     8714.17    145.65 o
  -4   1  11     2199.57     2367.66     41.63 o
  -3   1  11       45.58       35.09      4.67 o
  -2   1  11      343.14      297.36     10.49 o
  -1   1  11       28.21       25.80      4.05 o
   0   1  11        8.01        3.03      4.75 o
   1   1  11        2.69        1.08      4.74 o
   2   1  11      357.12      331.26     10.30 o
   3   1  11      167.67      169.71      8.50 o
   4   1  11      143.44      134.79      8.79 o
   5   1  11      907.74      907.71     45.27 o
   6   1  11       58.52       52.54      4.45 o
   7   1  11       11.69       10.51      4.73 o
   8   1  11     1888.35     1812.79     59.43 o
   9   1  11       34.98       16.08      5.93 o
  10   1  11       83.14       92.88     12.26 o
  11   1  11       14.32        9.01     13.94 o
  12   1  11       87.38       86.82     10.33 o
  13   1  11        7.38      -12.41     19.83 o
  14   1  11       93.14       80.08     22.78 o
 -23   2  11      154.74      140.48     10.70 o
 -22   2  11        8.95        3.86      7.12 o
 -21   2  11      279.92      274.97     11.10 o
 -20   2  11       10.48        8.19      4.20 o
 -19   2  11       71.12       61.31      6.99 o
 -18   2  11      200.29      211.40     15.55 o
 -17   2  11       36.56       32.73      4.05 o
 -16   2  11      840.18      883.00     18.70 o
 -15   2  11      654.12      712.41     16.39 o
 -14   2  11     1784.16     1873.25     29.80 o
 -13   2  11      962.67     1078.19     18.17 o
 -12   2  11        8.47       11.71      2.68 o
 -11   2  11        4.68        2.81      7.42 o
 -10   2  11      353.28      408.59     11.32 o
  -9   2  11       54.47       55.93      3.76 o
  -8   2  11     1925.61     1940.55     51.83 o
  -7   2  11      966.19      949.45     17.14 o
  -6   2  11     1452.40     1205.00     31.81 o
  -5   2  11       20.31       28.25      4.06 o
  -4   2  11     2635.55     2387.52     42.70 o
  -3   2  11     2752.44     2824.09     53.31 o
  -2   2  11      151.28      100.65      4.84 o
  -1   2  11     3019.89     3230.46     63.42 o
   0   2  11      578.06      513.06     15.71 o
   1   2  11       70.15       69.76      4.97 o
   2   2  11      491.53      491.24     13.70 o
   3   2  11       70.50       54.65      8.01 o
   4   2  11     3864.92     4093.08    112.02 o
   5   2  11      345.46      337.26     16.50 o
   6   2  11     1168.02     1172.37     50.17 o
   7   2  11      395.46      376.89     19.48 o
   8   2  11       72.37       61.64      4.89 o
   9   2  11      184.20      161.90      6.71 o
  10   2  11       96.42       85.24     10.28 o
  11   2  11      116.38      126.59     10.54 o
  12   2  11       79.57      111.98     14.29 o
  13   2  11       56.16       63.17     22.04 o
  14   2  11      140.63      127.73     16.86 o
 -23   3  11       36.55       -1.84     17.41 o
 -22   3  11       58.47       54.98      9.65 o
 -21   3  11       37.34       30.32      8.71 o
 -20   3  11      106.33       99.40      9.68 o
 -19   3  11       10.51       10.39     11.11 o
 -18   3  11       29.45       34.87      7.32 o
 -17   3  11     2143.98     2265.74     49.24 o
 -16   3  11      316.97      309.66      9.76 o
 -15   3  11     2329.34     2407.16     45.94 o
 -14   3  11      377.79      358.29      9.51 o
 -13   3  11        6.78        9.44      3.89 o
 -12   3  11        2.88       -5.08      5.22 o
 -11   3  11      151.83      143.98      5.02 o
 -10   3  11      713.95      706.36     14.02 o
  -9   3  11     1847.89     1848.17     40.59 o
  -8   3  11       18.74       23.29      2.87 o
  -7   3  11     5559.63     5873.06    100.05 o
  -6   3  11       45.27       34.80      6.74 o
  -5   3  11     5443.86     5577.10    129.69 o
  -4   3  11      217.33      219.95      7.08 o
  -3   3  11     9214.28     9245.11    181.75 o
  -2   3  11       59.52       70.87      6.74 o
  -1   3  11      698.32      705.39     17.93 o
   0   3  11      349.78      416.91     12.94 o
   1   3  11       84.04       75.29      4.89 o
   2   3  11      329.33      360.57     14.72 o
   3   3  11     2012.27     2049.87     62.81 o
   4   3  11      263.50      248.87      8.79 o
   5   3  11     3335.78     3466.82    107.24 o
   6   3  11      117.66      111.02      9.30 o
   7   3  11     1153.52     1197.08     58.88 o
   8   3  11       90.26       81.28      5.47 o
   9   3  11      365.49      343.21     13.40 o
  10   3  11       39.03       38.20      8.52 o
  11   3  11       41.83       38.27      8.62 o
  12   3  11        6.13       -3.93     12.55 o
  13   3  11       19.88       12.59     11.53 o
  14   3  11        0.77       -8.97     10.18 o
 -22   4  11        6.89       12.81      6.48 o
 -21   4  11      122.44      100.36      9.29 o
 -20   4  11       57.31       54.13     11.78 o
 -19   4  11      251.12      255.76     13.25 o
 -18   4  11      492.68      486.83     16.42 o
 -17   4  11       11.15        8.42      6.62 o
 -16   4  11     1054.73     1089.75     35.07 o
 -15   4  11      299.26      307.63     10.39 o
 -14   4  11      114.60      123.01      5.89 o
 -13   4  11      324.08      286.51      7.94 o
 -12   4  11        7.13        7.71      4.33 o
 -11   4  11      330.20      337.25     10.10 o
 -10   4  11      838.52      864.36     22.79 o
  -9   4  11      895.29      958.42     24.31 o
  -8   4  11     3276.61     3327.74     59.66 o
  -7   4  11      156.96      160.20      8.70 o
  -6   4  11     2351.88     2349.12     43.42 o
  -5   4  11     2217.94     2372.14     56.92 o
  -4   4  11     5533.72     5932.31    111.08 o
  -3   4  11      332.01      317.90     10.91 o
  -2   4  11     3038.27     3249.18     98.34 o
  -1   4  11      127.56      124.38      6.15 o
   0   4  11      162.87      146.27      6.16 o
   1   4  11       20.88       18.29      3.95 o
   2   4  11      763.88      753.96     26.87 o
   3   4  11      109.81       87.99      6.26 o
   4   4  11      858.87      852.55     38.92 o
   5   4  11      425.83      422.92     17.02 o
   6   4  11      301.27      288.24     10.29 o
   7   4  11      770.39      786.47     40.52 o
   8   4  11      528.02      527.59     19.98 o
   9   4  11       85.34       90.46      9.42 o
  10   4  11      103.39      104.42     11.08 o
  11   4  11       39.34       16.01     15.26 o
  12   4  11       48.30       35.66     17.78 o
  13   4  11       88.08       79.64     12.82 o
 -21   5  11       84.06       89.77     12.67 o
 -20   5  11      348.32      360.27     21.57 o
 -19   5  11        1.14       -2.40      7.39 o
 -18   5  11      289.77      296.84     18.70 o
 -17   5  11        0.68        0.18      5.71 o
 -16   5  11      377.95      382.40     16.32 o
 -15   5  11        1.12        4.92      5.68 o
 -14   5  11      134.24      131.61      6.64 o
 -13   5  11       14.53       21.19      5.39 o
 -12   5  11      166.03      166.07      9.61 o
 -11   5  11      741.84      708.58     17.81 o
 -10   5  11       16.62       11.15      5.98 o
  -9   5  11     1308.78     1346.76     26.39 o
  -8   5  11     4047.90     4427.43     97.63 o
  -7   5  11     1489.52     1683.81     29.16 o
  -6   5  11     1938.99     2223.05     49.59 o
  -5   5  11     3335.83     3605.74    104.12 o
  -4   5  11      415.82      396.92      8.48 o
  -3   5  11     2071.61     2117.38     70.90 o
  -2   5  11       63.99       52.68      4.48 o
  -1   5  11      238.05      247.88      8.68 o
   0   5  11      257.80      264.03     15.04 o
   1   5  11      127.65      116.28     11.34 o
   2   5  11       76.58       65.03      5.48 o
   3   5  11     1059.99     1042.08     29.92 o
   4   5  11       97.12      102.86      6.02 o
   5   5  11      659.25      629.63     34.19 o
   6   5  11       61.60       54.60      7.20 o
   7   5  11       23.98       18.27      5.31 o
   8   5  11       33.53       32.83      3.00 o
   9   5  11      141.76      134.43      8.68 o
  10   5  11       13.99        8.67      6.15 o
  11   5  11       13.03       26.77      7.01 o
  12   5  11        5.22        4.76      7.31 o
  13   5  11       61.10       63.44     17.92 o
 -21   6  11      155.66      138.84     18.20 o
 -20   6  11       29.28       34.60      5.99 o
 -19   6  11      587.45      621.82     52.53 o
 -18   6  11      197.88      182.15     22.86 o
 -17   6  11      435.60      413.50     13.61 o
 -16   6  11       69.50       79.13      6.85 o
 -15   6  11      966.23     1071.55     29.26 o
 -14   6  11      198.66      167.15      8.25 o
 -13   6  11      803.06      860.10     22.21 o
 -12   6  11      677.22      619.70     28.45 o
 -11   6  11      747.22      805.04     23.17 o
 -10   6  11        4.87       16.92      6.87 o
  -9   6  11     1096.19     1180.52     38.06 o
  -8   6  11        5.87       -1.28      3.74 o
  -7   6  11        4.03        4.90      3.03 o
  -6   6  11      302.04      316.71     13.58 o
  -5   6  11       63.27       71.19      4.00 o
  -4   6  11      107.87      100.17      7.11 o
  -3   6  11       92.30       86.09      6.19 o
  -2   6  11       29.39       16.43      3.69 o
  -1   6  11       17.79       23.49      4.94 o
   0   6  11      229.71      251.46     14.22 o
   1   6  11      129.76      138.43     10.65 o
   2   6  11        9.90       11.02      6.94 o
   3   6  11       17.04       15.99      5.57 o
   4   6  11      177.99      161.26      6.82 o
   5   6  11      100.53       76.25      8.13 o
   6   6  11      133.45      126.45      7.02 o
   7   6  11      768.15      816.23     31.39 o
   8   6  11       63.34       60.07      4.32 o
   9   6  11      271.03      238.54     10.45 o
  10   6  11       31.51       28.72      8.63 o
  11   6  11        4.42        9.11      7.43 o
  12   6  11       48.41       37.18     13.87 o
 -20   7  11      242.24      208.30     16.24 o
 -19   7  11       11.38       18.89      7.68 o
 -18   7  11      411.45      371.21     14.94 o
 -17   7  11       39.54       40.48      6.81 o
 -16   7  11       39.86       31.23      6.65 o
 -15   7  11      158.65      150.35      8.26 o
 -14   7  11      105.16      104.33      7.02 o
 -13   7  11      250.08      254.43     17.75 o
 -12   7  11        4.59       16.72      5.41 o
 -11   7  11      167.84      195.45      9.26 o
 -10   7  11       83.01       58.97      7.57 o
  -9   7  11        5.19        7.31      2.97 o
  -8   7  11     1733.55     1816.95     39.31 o
  -7   7  11        3.55       11.92      3.13 o
  -6   7  11      416.05      381.80      9.85 o
  -5   7  11      346.81      367.86     16.68 o
  -4   7  11      526.42      553.38     18.55 o
  -3   7  11      188.00      210.13     10.52 o
  -2   7  11       52.12       61.15      4.91 o
  -1   7  11      119.38      123.58      5.55 o
   0   7  11      201.60      192.03      8.29 o
   1   7  11       23.35       25.30      5.11 o
   2   7  11       88.09       92.27      9.02 o
   3   7  11      429.96      437.82     18.99 o
   4   7  11      155.99      168.04      9.13 o
   5   7  11      113.32      118.88      6.51 o
   6   7  11      174.57      161.10      8.90 o
   7   7  11      249.49      252.03     13.11 o
   8   7  11      321.41      315.47     13.22 o
   9   7  11       74.57       90.43     15.86 o
  10   7  11      129.92      126.16     15.00 o
  11   7  11        3.33       11.73     18.17 o
 -18   8  11       47.47       42.72      9.51 o
 -17   8  11       11.90        5.62      8.83 o
 -16   8  11      612.23      586.62     40.25 o
 -15   8  11       29.28       38.69      6.53 o
 -14   8  11      224.92      208.90      8.97 o
 -13   8  11        3.32        0.71      5.28 o
 -12   8  11        7.57        7.65      5.51 o
 -11   8  11        0.52        4.24      4.32 o
 -10   8  11        1.76        4.41      5.82 o
  -9   8  11        1.35        0.19      3.78 o
  -8   8  11        7.91        7.80      3.76 o
  -7   8  11       70.82       57.52      5.48 o
  -6   8  11     1302.60     1389.14     25.45 o
  -5   8  11      208.70      206.67      6.65 o
  -4   8  11     1460.03     1559.78     35.15 o
  -3   8  11      399.03      418.35     21.81 o
  -2   8  11     1492.57     1530.16     61.57 o
  -1   8  11      367.61      436.59     16.64 o
   0   8  11      638.23      723.30     32.22 o
   1   8  11      248.20      265.13     17.61 o
   2   8  11       10.49       25.17      4.99 o
   3   8  11      184.54      211.17     17.84 o
   4   8  11      464.06      529.55     33.95 o
   5   8  11        1.21        3.79      4.13 o
   6   8  11      643.05      664.56     30.87 o
   7   8  11      104.57      113.65      9.20 o
   8   8  11      294.50      276.11     21.28 o
   9   8  11      107.47      112.46     13.89 o
  10   8  11      141.98       91.47     14.10 o
 -17   9  11      107.32       85.58     12.13 o
 -16   9  11       18.85       11.80     13.13 o
 -15   9  11      172.52      177.73     15.65 o
 -14   9  11       69.64       52.85      9.75 o
 -13   9  11      262.63      232.58     13.83 o
 -12   9  11      255.20      262.63     15.60 o
 -11   9  11       27.61       24.31      5.91 o
 -10   9  11       16.70        9.98      4.74 o
  -9   9  11        3.08        1.73      3.75 o
  -8   9  11        2.66        2.42      5.28 o
  -7   9  11      656.78      663.34     16.16 o
  -6   9  11      150.78      141.81      8.42 o
  -5   9  11      893.87      938.62     45.79 o
  -4   9  11       59.14       53.80      5.20 o
  -3   9  11     1816.38     1872.01     55.73 o
  -2   9  11      157.39      149.41      6.65 o
  -1   9  11       79.89       98.50      6.84 o
   0   9  11      379.58      402.38     24.83 o
   1   9  11       90.35      102.26      6.84 o
   2   9  11      186.90      227.73     23.88 o
   3   9  11      206.63      216.95     17.30 o
   4   9  11       53.00       59.66     10.48 o
   5   9  11      832.44      801.97     29.36 o
   6   9  11        0.63       -0.32     10.36 o
   7   9  11      585.87      554.38     45.33 o
   8   9  11       20.09        9.07     27.20 o
 -16  10  11       51.92       39.29     12.90 o
 -15  10  11       18.73       31.81     11.26 o
 -14  10  11       79.19       68.53     11.93 o
 -13  10  11        8.44       15.03     10.71 o
 -12  10  11        8.58       28.37     11.54 o
 -11  10  11       77.82       71.05     10.03 o
 -10  10  11      168.57      157.14     11.93 o
  -9  10  11      203.76      204.97     11.40 o
  -8  10  11      485.59      475.47     21.78 o
  -7  10  11      177.24      164.43     10.84 o
  -6  10  11      902.83      898.60     36.44 o
  -5  10  11        7.17        8.26      7.11 o
  -4  10  11      780.36      801.31     38.61 o
  -3  10  11       69.76       67.84      8.09 o
  -2  10  11      614.83      572.11     29.00 o
  -1  10  11        2.18       -2.30     10.07 o
   0  10  11       55.65       69.16     10.18 o
   1  10  11       32.25       19.15      8.27 o
   2  10  11       18.47       26.07     10.33 o
   3  10  11        0.84        1.15      7.15 o
   4  10  11      271.74      239.51     12.95 o
   5  10  11       24.88       26.76     19.30 o
   6  10  11      135.04      111.63     18.56 o
 -13  11  11       79.89       64.45     19.62 o
 -12  11  11       38.42       25.22     11.47 o
 -11  11  11       50.24       47.92     10.31 o
 -10  11  11      180.05      170.86     16.81 o
  -9  11  11      191.19      164.18     20.36 o
  -8  11  11      169.62      143.95     17.00 o
  -7  11  11       40.68       25.43     10.60 o
  -6  11  11       78.47       67.58     10.92 o
  -5  11  11      141.43      138.87     10.36 o
  -4  11  11      171.47      149.72      9.17 o
  -3  11  11       98.49       90.54     10.50 o
  -2  11  11      133.92      126.13     22.02 o
  -1  11  11        1.01        5.99     16.08 o
   0  11  11        0.37       -1.24      9.26 o
   1  11  11        3.11       -4.98     11.00 o
   2  11  11        0.95        5.85      7.56 o
   3  11  11       86.24       64.45     19.62 o
   4  11  11        0.61       -5.07     13.82 o
  -3  12  11        2.38       11.06     13.87 o
  -2  12  11        5.70       24.78     17.97 o
  -1  12  11        5.79        1.85      9.10 o
   0  12  11        2.54        0.46     13.54 o
   1  12  11        4.70       -6.40     10.96 o
 -22   0  12       14.65       13.92      6.92 o
 -20   0  12        2.15        8.69      7.80 o
 -18   0  12       70.85       74.66     14.74 o
 -16   0  12     1988.72     2059.04     58.59 o
 -14   0  12     5021.32     5339.15    107.40 o
 -12   0  12     5606.76     5922.11    145.96 o
 -10   0  12     8393.75     8914.82    271.83 o
  -8   0  12     8146.80     7929.83    257.87 o
  -6   0  12     6350.12     6196.53    150.24 o
  -4   0  12     3103.36     2934.04     73.15 o
  -2   0  12     3116.04     3136.70     79.83 o
   0   0  12     1921.45     2168.60     71.82 o
   2   0  12        4.70        5.57      8.80 o
   4   0  12     1798.44     1813.27     65.78 o
   6   0  12      688.47      761.65     68.15 o
   8   0  12      786.82      810.43     57.81 o
  10   0  12       51.14       74.07     20.68 o
  12   0  12        2.29       10.64     13.87 o
  14   0  12        3.67       -0.46     14.46 o
 -23   1  12      207.26      173.81     15.21 o
 -22   1  12       62.53       42.83     12.68 o
 -21   1  12        1.94       -0.41      4.77 o
 -20   1  12      339.94      354.86     11.67 o
 -19   1  12      533.80      560.03     15.45 o
 -18   1  12      922.48      960.36     26.31 o
 -17   1  12     1189.19     1245.10     34.66 o
 -16   1  12      331.61      327.78      7.91 o
 -15   1  12      577.27      585.38     21.12 o
 -14   1  12        2.89       -0.87      3.48 o
 -13   1  12     3009.15     3154.08     57.67 o
 -12   1  12      207.78      231.44      8.52 o
 -11   1  12      596.78      622.66     13.89 o
 -10   1  12     3463.45     3593.88     63.63 o
  -9   1  12      952.32      939.82     24.56 o
  -8   1  12      412.36      396.73      9.11 o
  -7   1  12       28.90       45.47      3.48 o
  -6   1  12     2269.77     2135.27     34.74 o
  -5   1  12     5913.90     5586.77     94.08 o
  -4   1  12      150.45      141.64     10.20 o
  -3   1  12     4330.95     4557.60     83.20 o
  -2   1  12     2771.18     2897.17     81.92 o
  -1   1  12      917.63      898.87     18.80 o
   0   1  12     1424.83     1497.68     29.13 o
   1   1  12     1738.08     1787.57     70.75 o
   2   1  12      224.62      209.71      8.03 o
   3   1  12      490.01      481.48     18.70 o
   4   1  12      849.68      901.65     27.15 o
   5   1  12     1207.14     1277.46     46.54 o
   6   1  12      237.21      248.03     14.35 o
   7   1  12       28.15       29.66      4.84 o
   8   1  12      353.03      318.66     18.29 o
   9   1  12      289.14      320.37     21.03 o
  10   1  12       34.11        2.82      8.56 o
  11   1  12      103.74       78.45     10.10 o
  12   1  12        0.49        9.46     11.03 o
  13   1  12       89.58       84.72     13.22 o
 -23   2  12       94.63       77.11     12.76 o
 -22   2  12      340.56      315.25     28.59 o
 -21   2  12     1112.89     1140.02     54.98 o
 -20   2  12      259.07      246.81     12.47 o
 -19   2  12      890.54      946.56     21.16 o
 -18   2  12      444.68      474.43     18.50 o
 -17   2  12      498.88      536.69     34.18 o
 -16   2  12       50.56       40.52      4.42 o
 -15   2  12       13.05       12.01      2.86 o
 -14   2  12       14.03        9.19      3.25 o
 -13   2  12      316.89      325.42      8.13 o
 -12   2  12      166.74      160.11      7.08 o
 -11   2  12       10.06       14.90      3.05 o
 -10   2  12      303.20      304.91      9.89 o
  -9   2  12      691.95      708.89     19.32 o
  -8   2  12       25.37       14.72      2.80 o
  -7   2  12     1446.09     1539.08     37.19 o
  -6   2  12     1140.41     1125.69     21.56 o
  -5   2  12       66.39       69.23      5.14 o
  -4   2  12      990.35      851.47     18.48 o
  -3   2  12     1773.20     1902.99     40.31 o
  -2   2  12      741.22      723.18     18.38 o
  -1   2  12     1675.68     1717.88     31.06 o
   0   2  12     1679.69     1755.38     35.37 o
   1   2  12       16.85       12.98      8.36 o
   2   2  12       24.12       22.32      4.76 o
   3   2  12      224.29      196.03      7.11 o
   4   2  12        4.64        8.08      5.86 o
   5   2  12      375.73      372.07     11.84 o
   6   2  12       48.78       49.74      6.55 o
   7   2  12      164.83      157.34      9.52 o
   8   2  12      331.71      300.88     17.53 o
   9   2  12      342.90      354.70     12.92 o
  10   2  12       12.55       19.50      8.29 o
  11   2  12      185.53      181.38     12.38 o
  12   2  12        4.83       -0.22     11.67 o
  13   2  12      190.84      156.78     18.80 o
 -22   3  12      253.81      206.35     23.80 o
 -21   3  12        1.99        8.86      8.31 o
 -20   3  12      632.81      622.03     21.39 o
 -19   3  12       74.18       60.46      8.52 o
 -18   3  12      941.61      963.09     25.29 o
 -17   3  12        7.12        1.52      6.16 o
 -16   3  12      154.49      131.94      8.78 o
 -15   3  12       13.70       18.85      5.87 o
 -14   3  12      805.54      831.02     17.71 o
 -13   3  12      238.25      222.12      8.94 o
 -12   3  12       22.03       33.37      4.32 o
 -11   3  12       79.76       80.62      4.20 o
 -10   3  12      132.11      116.71      4.62 o
  -9   3  12     1356.90     1433.96     35.24 o
  -8   3  12      365.31      324.24      9.38 o
  -7   3  12       52.11       52.08      5.64 o
  -6   3  12      212.34      179.56     10.42 o
  -5   3  12       46.95       29.25      3.72 o
  -4   3  12      502.88      536.26     29.18 o
  -3   3  12        9.38        6.33      3.69 o
  -2   3  12      405.23      398.10     11.22 o
  -1   3  12      131.73      142.59      8.06 o
   0   3  12       13.76        3.78      4.31 o
   1   3  12        2.32       -2.19      4.41 o
   2   3  12     1325.27     1316.78     31.53 o
   3   3  12     1053.80     1099.95     35.62 o
   4   3  12        5.05       -5.10      5.50 o
   5   3  12      170.17      185.77     10.84 o
   6   3  12     1234.44     1314.10     59.80 o
   7   3  12        0.01       -1.74      4.30 o
   8   3  12      493.04      499.37     23.40 o
   9   3  12        4.57        2.58      6.02 o
  10   3  12      615.71      583.69     41.76 o
  11   3  12        4.82       17.31     14.05 o
  12   3  12       65.66       43.50     12.48 o
  13   3  12       47.79       50.17     11.46 o
 -22   4  12       19.74       25.33     10.28 o
 -21   4  12      377.47      330.62     29.86 o
 -20   4  12      140.25      152.15     12.53 o
 -19   4  12      686.25      730.18     24.04 o
 -18   4  12      160.54      172.09      9.37 o
 -17   4  12      522.22      544.48     16.32 o
 -16   4  12      165.61      167.81      8.08 o
 -15   4  12      383.93      381.31     10.10 o
 -14   4  12      448.87      428.45     12.98 o
 -13   4  12       32.57       35.77      6.72 o
 -12   4  12       15.21        8.75      4.55 o
 -11   4  12      148.69      163.32      5.86 o
 -10   4  12      484.56      470.77     15.04 o
  -9   4  12      166.56      166.56      5.92 o
  -8   4  12       15.75       14.17      3.98 o
  -7   4  12       36.91       45.90      9.03 o
  -6   4  12      406.81      412.87      9.80 o
  -5   4  12        9.43        5.32      3.85 o
  -4   4  12     2287.55     2303.00     42.11 o
  -3   4  12      680.25      678.30     27.56 o
  -2   4  12      341.97      310.69     14.13 o
  -1   4  12     1044.61     1100.60     37.53 o
   0   4  12     1328.92     1302.63     38.67 o
   1   4  12      281.46      272.63      8.38 o
   2   4  12     2315.75     2469.38     62.64 o
   3   4  12      126.00      110.80      8.08 o
   4   4  12      702.03      780.22     26.05 o
   5   4  12      984.08      975.72     31.07 o
   6   4  12      414.56      408.83     13.63 o
   7   4  12      243.14      234.94      9.79 o
   8   4  12       15.20        3.56      5.38 o
   9   4  12       12.29       16.73      5.77 o
  10   4  12        4.59        0.92     23.14 o
  11   4  12       23.89       15.46     10.98 o
  12   4  12       13.35       -3.58      9.62 o
 -21   5  12       13.58       11.67      8.20 o
 -20   5  12      194.40      213.45     22.63 o
 -19   5  12       15.10       18.08      7.46 o
 -18   5  12      531.81      575.34     20.36 o
 -17   5  12      232.44      253.91     10.99 o
 -16   5  12      309.80      309.22     11.00 o
 -15   5  12     1092.98     1160.17     25.91 o
 -14   5  12       41.45       47.60      6.23 o
 -13   5  12     2277.33     2276.86     42.62 o
 -12   5  12       33.65       24.71      5.19 o
 -11   5  12     2828.63     2910.01     66.86 o
 -10   5  12       27.85       13.52      5.52 o
  -9   5  12      164.92      175.59      8.76 o
  -8   5  12       81.87       74.20      6.78 o
  -7   5  12     4174.37     4539.75    129.83 o
  -6   5  12      187.04      213.10      7.52 o
  -5   5  12     3774.67     3891.80     76.68 o
  -4   5  12      619.16      616.78     13.04 o
  -3   5  12      691.09      739.54     22.39 o
  -2   5  12      956.56      993.52     43.35 o
  -1   5  12      132.91      134.84      6.21 o
   0   5  12       35.87       44.17      5.32 o
   1   5  12      451.08      461.03     12.25 o
   2   5  12      235.64      239.63     11.24 o
   3   5  12      256.23      246.44      9.80 o
   4   5  12       98.01       86.71      7.07 o
   5   5  12      229.65      227.25     13.41 o
   6   5  12      264.48      283.14     17.88 o
   7   5  12      387.53      426.41     23.01 o
   8   5  12      118.06      122.44      9.33 o
   9   5  12       11.16       12.14      5.56 o
  10   5  12        2.33        5.45     10.10 o
  11   5  12       24.38       22.39      9.09 o
  12   5  12       38.56       22.94      8.42 o
 -21   6  12       19.74       31.37     14.19 o
 -20   6  12        2.47       11.98      7.14 o
 -19   6  12       45.93       40.80      8.13 o
 -18   6  12      322.84      310.31     12.63 o
 -17   6  12      211.87      209.79     15.19 o
 -16   6  12     1339.43     1452.94     31.61 o
 -15   6  12        5.03        1.25      6.17 o
 -14   6  12      451.64      475.04     13.45 o
 -13   6  12       32.22       42.29      8.00 o
 -12   6  12      603.42      623.85     20.58 o
 -11   6  12     1086.23     1143.88     30.63 o
 -10   6  12     1137.44     1260.93     31.85 o
  -9   6  12      489.71      478.18     17.90 o
  -8   6  12     3284.72     3665.26     72.25 o
  -7   6  12        6.06        9.37      3.77 o
  -6   6  12     4289.56     4407.77     68.76 o
  -5   6  12        7.67        7.75      4.41 o
  -4   6  12     1046.11     1079.35     24.27 o
  -3   6  12       76.35       78.17      5.82 o
  -2   6  12     1336.95     1441.85     38.88 o
  -1   6  12       70.67       84.46      8.28 o
   0   6  12       55.98       85.87     10.66 o
   1   6  12      228.36      240.38     12.51 o
   2   6  12      222.19      227.81     13.22 o
   3   6  12      226.40      246.15      7.94 o
   4   6  12      104.66      111.02      6.80 o
   5   6  12        0.32        7.60      3.99 o
   6   6  12      773.54      799.68     42.58 o
   7   6  12       57.17       53.85      9.67 o
   8   6  12      230.24      234.51     11.66 o
   9   6  12       86.16       84.35     12.08 o
  10   6  12       66.84       61.46      7.40 o
  11   6  12        0.78        0.65     11.53 o
 -19   7  12      322.94      329.80     15.62 o
 -18   7  12      414.27      358.49     15.64 o
 -17   7  12      569.73      547.73     22.33 o
 -16   7  12      178.51      167.39     10.36 o
 -15   7  12      139.54      151.39      8.48 o
 -14   7  12       54.65       46.33      6.09 o
 -13   7  12      244.74      232.73      9.42 o
 -12   7  12       18.94       10.44      5.30 o
 -11   7  12      170.59      176.87     11.82 o
 -10   7  12     1137.75     1122.73     24.95 o
  -9   7  12       41.49       31.51      5.11 o
  -8   7  12      795.16      764.52     16.01 o
  -7   7  12     1221.99     1311.77     33.20 o
  -6   7  12       33.38       27.10      3.66 o
  -5   7  12     2594.14     2746.84     40.86 o
  -4   7  12      216.48      230.09      8.20 o
  -3   7  12     1313.43     1366.50     52.26 o
  -2   7  12      988.72     1126.64     34.12 o
  -1   7  12        9.98       11.98      5.07 o
   0   7  12      117.95      126.76     11.11 o
   1   7  12       78.92       94.10      7.17 o
   2   7  12       74.45       74.19      6.21 o
   3   7  12      300.04      296.21     14.06 o
   4   7  12        7.94        0.60      7.06 o
   5   7  12        2.23       11.69      8.22 o
   6   7  12       26.86       17.63      8.09 o
   7   7  12       26.75       23.46      5.20 o
   8   7  12       46.01       60.33      8.61 o
   9   7  12      140.39      116.18     11.01 o
  10   7  12       31.89       50.98     12.72 o
 -18   8  12       53.91       44.40     13.89 o
 -17   8  12      111.45       97.96     11.00 o
 -16   8  12       68.44       36.80     10.91 o
 -15   8  12       32.43       30.99      6.40 o
 -14   8  12       68.64       61.95      7.27 o
 -13   8  12      359.30      376.96     12.52 o
 -12   8  12        4.74       11.56      7.90 o
 -11   8  12        0.20        3.46      5.25 o
 -10   8  12      453.96      433.21     16.13 o
  -9   8  12       10.30        4.93      3.73 o
  -8   8  12      227.68      249.06      8.38 o
  -7   8  12      125.49      141.19      5.99 o
  -6   8  12      268.20      283.38      7.52 o
  -5   8  12       86.91       90.21      5.13 o
  -4   8  12      448.88      481.47     18.86 o
  -3   8  12        0.09        6.94      3.98 o
  -2   8  12      490.31      541.11     18.87 o
  -1   8  12       52.30       49.38      6.35 o
   0   8  12      375.75      425.09     13.19 o
   1   8  12      399.00      437.81     19.40 o
   2   8  12       26.50       22.52      6.47 o
   3   8  12      123.42      133.93     13.24 o
   4   8  12        2.82        7.48      6.77 o
   5   8  12      202.18      211.61      8.87 o
   6   8  12       36.63       46.98      6.84 o
   7   8  12      311.24      345.89     26.11 o
   8   8  12       20.05       18.83     11.99 o
   9   8  12       40.77       28.16     14.07 o
 -17   9  12        1.09        7.25      8.90 o
 -16   9  12       48.36       34.66     13.25 o
 -15   9  12        4.15        3.42     11.54 o
 -14   9  12       64.26       74.83     10.76 o
 -13   9  12       59.92       35.80      9.98 o
 -12   9  12      669.48      578.17     19.64 o
 -11   9  12      128.13      141.73      8.25 o
 -10   9  12       70.28       60.87      5.75 o
  -9   9  12      169.92      166.28     14.65 o
  -8   9  12      279.30      269.47      9.70 o
  -7   9  12       62.34       75.11      6.22 o
  -6   9  12       62.83       65.22      6.69 o
  -5   9  12       15.54       15.70      3.84 o
  -4   9  12      170.68      181.08     11.96 o
  -3   9  12       76.93       71.09      5.13 o
  -2   9  12       14.80       25.25      4.56 o
  -1   9  12      148.93      164.87     13.16 o
   0   9  12        4.32       -4.86      4.86 o
   1   9  12       29.35       33.62      8.71 o
   2   9  12        0.55       -4.76      4.76 o
   3   9  12       50.43       40.63      5.74 o
   4   9  12        6.69       10.67      4.85 o
   5   9  12        3.09       10.53     11.06 o
   6   9  12      210.86      183.43     33.49 o
   7   9  12        0.40      -11.49     13.15 o
 -15  10  12       49.90       40.37     13.87 o
 -14  10  12       46.45       20.63     15.87 o
 -13  10  12       43.32       43.87     14.74 o
 -12  10  12       66.70       36.76      9.76 o
 -11  10  12       20.64        4.20      7.37 o
 -10  10  12        9.00        7.50      8.46 o
  -9  10  12        6.32       -1.89      9.86 o
  -8  10  12       64.74       50.93     13.78 o
  -7  10  12       14.03        7.94      4.54 o
  -6  10  12      342.17      312.57     12.61 o
  -5  10  12      310.63      306.37     12.24 o
  -4  10  12      176.08      185.50     12.78 o
  -3  10  12      288.39      301.56     23.53 o
  -2  10  12       72.31       76.12      9.31 o
  -1  10  12      226.86      248.36     14.88 o
   0  10  12        0.42        2.83      9.05 o
   1  10  12        1.00       -1.79     16.81 o
   2  10  12       11.34       21.85     10.05 o
   3  10  12       11.12       15.54      6.15 o
   4  10  12       15.02       46.89     13.82 o
   5  10  12      166.90      144.93     12.48 o
 -12  11  12       29.68       17.00     16.63 o
 -11  11  12      125.27       66.15     13.27 o
 -10  11  12       33.46       17.00     11.52 o
  -9  11  12      231.26      231.57     24.18 o
  -8  11  12        0.81       32.61     13.73 o
  -7  11  12      174.12      173.67     17.55 o
  -6  11  12       81.49       67.58     10.92 o
  -5  11  12      844.01      685.64     44.96 o
  -4  11  12        7.41        4.00      6.68 o
  -3  11  12      109.32      101.60     10.80 o
  -2  11  12      118.38       72.54     13.87 o
  -1  11  12        8.98        5.99     11.98 o
   0  11  12        0.33       14.28     11.98 o
   1  11  12        4.26       13.46      6.55 o
   2  11  12        1.39       -0.23      6.88 o
  -2  12  12       15.86       18.79     13.77 o
 -23   0  13       24.52        0.46     20.50 o
 -21   0  13      253.72      236.66     24.46 o
 -19   0  13      527.34      621.48     24.62 o
 -17   0  13     1066.55     1124.61     27.90 o
 -15   0  13      264.53      264.46      9.78 o
 -13   0  13     2008.43     2019.76     55.24 o
 -11   0  13     2448.31     2591.91    111.59 o
  -9   0  13     3331.46     3225.20     84.70 o
  -7   0  13      138.96      166.15      8.60 o
  -5   0  13      985.63      964.73     28.28 o
  -3   0  13     3332.37     3478.02    174.45 o
  -1   0  13      494.12      426.64     14.72 o
   1   0  13       80.14       77.09     16.01 o
   3   0  13      328.05      337.52     26.03 o
   5   0  13      336.28      320.83     13.29 o
   7   0  13      258.37      271.80     16.68 o
   9   0  13       72.69       81.24     10.01 o
  11   0  13      200.74      208.63     26.03 o
  13   0  13        4.02       18.79     15.62 o
 -23   1  13        1.37        7.92     12.42 o
 -22   1  13        2.04        2.79      5.54 o
 -21   1  13      314.14      302.24     12.25 o
 -20   1  13      259.37      270.18     10.35 o
 -19   1  13      122.03      119.69      7.01 o
 -18   1  13      641.05      706.03     19.64 o
 -17   1  13      209.76      218.98      8.54 o
 -16   1  13       45.71       53.55      4.22 o
 -15   1  13      267.24      271.83      7.75 o
 -14   1  13        4.52        5.91      3.97 o
 -13   1  13     1899.26     1946.92     37.71 o
 -12   1  13      457.04      418.15     15.45 o
 -11   1  13     1473.77     1504.25     30.00 o
 -10   1  13       11.79       15.31      8.80 o
  -9   1  13     1566.98     1565.57     27.22 o
  -8   1  13      638.14      581.98     14.86 o
  -7   1  13     1859.98     1906.63     39.20 o
  -6   1  13        2.38       -4.73      4.73 o
  -5   1  13     4145.16     4224.18     72.80 o
  -4   1  13      235.76      223.06      7.25 o
  -3   1  13      432.14      406.95     10.10 o
  -2   1  13     1137.43     1168.75     33.79 o
  -1   1  13       55.99       55.92      4.64 o
   0   1  13       97.16       96.64      6.27 o
   1   1  13        1.63        2.21      4.69 o
   2   1  13        1.94       -5.53      5.53 o
   3   1  13       19.12        9.82      5.38 o
   4   1  13      515.73      504.32     16.07 o
   5   1  13       74.89      100.71      6.92 o
   6   1  13      457.54      463.10     18.63 o
   7   1  13        3.23        3.16      6.35 o
   8   1  13     1248.34     1268.75     51.23 o
   9   1  13      274.39      267.58     21.94 o
  10   1  13      432.09      418.85     41.61 o
  11   1  13        4.50       -5.24     17.99 o
  12   1  13      123.23      130.80     15.44 o
  13   1  13       17.43        4.55     12.03 o
 -23   2  13       33.47       29.46     11.37 o
 -22   2  13      328.01      266.80     14.56 o
 -21   2  13       18.41       12.23      6.59 o
 -20   2  13      234.91      254.82     18.09 o
 -19   2  13        5.95       -1.53      6.50 o
 -18   2  13      110.38      125.37      4.18 o
 -17   2  13        4.69        1.68      4.15 o
 -16   2  13      493.78      524.48     10.85 o
 -15   2  13      203.13      187.34      4.83 o
 -14   2  13     1936.80     2106.52     33.17 o
 -13   2  13      445.23      453.85     10.80 o
 -12   2  13      327.73      337.15      8.81 o
 -11   2  13        0.83        4.76      3.26 o
 -10   2  13       86.87       81.76      4.56 o
  -9   2  13        9.70       -3.48      3.48 o
  -8   2  13      978.22      987.12     33.79 o
  -7   2  13      290.15      308.98     10.04 o
  -6   2  13     2631.10     2580.44     60.47 o
  -5   2  13       53.60       55.14      5.79 o
  -4   2  13     1700.23     1589.92     35.50 o
  -3   2  13       45.27       33.16      7.02 o
  -2   2  13      673.54      685.89     18.28 o
  -1   2  13       82.66       70.72      6.04 o
   0   2  13      831.61      838.75     19.96 o
   1   2  13      380.36      375.28     11.56 o
   2   2  13      231.84      233.25     14.03 o
   3   2  13        0.76       -3.40      3.40 o
   4   2  13        2.06       -4.02      4.02 o
   5   2  13        0.86        0.56      2.79 o
   6   2  13       36.67       51.65      6.98 o
   7   2  13      378.73      391.51     17.59 o
   8   2  13       22.82       19.50      4.81 o
   9   2  13      217.84      188.60     21.01 o
  10   2  13       11.63       -5.91     10.95 o
  11   2  13       88.28       62.72     13.81 o
  12   2  13        0.21       24.92     15.31 o
 -22   3  13        8.72       -4.11     10.99 o
 -21   3  13      374.24      356.91     18.18 o
 -20   3  13        1.40        4.31     12.20 o
 -19   3  13      649.51      630.32     19.80 o
 -18   3  13       30.83       27.99      6.24 o
 -17   3  13      974.54      915.75     29.91 o
 -16   3  13       93.90       78.91      6.13 o
 -15   3  13     1748.97     1768.84     43.71 o
 -14   3  13     1160.20     1193.79     25.59 o
 -13   3  13      255.25      270.70      7.65 o
 -12   3  13       13.96       16.71      4.69 o
 -11   3  13      601.18      639.82     24.38 o
 -10   3  13       28.27       22.21      4.16 o
  -9   3  13      167.50      150.34      9.36 o
  -8   3  13      272.89      260.77      7.83 o
  -7   3  13     2881.80     3021.50     66.25 o
  -6   3  13        2.21        4.03      4.99 o
  -5   3  13     9108.88     9309.84    370.80 o
  -4   3  13      539.66      560.25     13.73 o
  -3   3  13     6655.48     6948.06    153.69 o
  -2   3  13      773.62      830.75     22.40 o
  -1   3  13     3138.60     3260.40     63.02 o
   0   3  13       27.13       11.14      5.22 o
   1   3  13      322.86      297.83      9.00 o
   2   3  13        1.44       -5.55      5.55 o
   3   3  13     1025.96      952.20     25.72 o
   4   3  13      136.70      146.39      8.82 o
   5   3  13     1647.27     1730.47     87.77 o
   6   3  13      138.13      132.88      7.21 o
   7   3  13        7.48       11.12      3.87 o
   8   3  13       10.73        1.60      4.15 o
   9   3  13       11.37       14.15      5.82 o
  10   3  13       18.56       21.45     19.19 o
  11   3  13        3.28      -12.31     14.00 o
  12   3  13       28.69       30.99     10.73 o
 -22   4  13      195.40      145.11     12.27 o
 -21   4  13        0.31        3.15      7.77 o
 -20   4  13       69.39       62.46     13.65 o
 -19   4  13       59.79       50.00     10.94 o
 -18   4  13      136.26      153.63     11.53 o
 -17   4  13       92.42       96.54      7.55 o
 -16   4  13      918.61      898.41     24.11 o
 -15   4  13      606.00      630.40     14.02 o
 -14   4  13     2102.99     2081.83     40.81 o
 -13   4  13       57.04       42.52      6.48 o
 -12   4  13      258.93      247.21     15.68 o
 -11   4  13      206.59      213.23      6.75 o
 -10   4  13       45.30       38.14      3.51 o
  -9   4  13     1731.24     1821.76     51.30 o
  -8   4  13     2552.00     2765.66     63.26 o
  -7   4  13      244.95      227.26     13.30 o
  -6   4  13     2165.13     2291.40     43.19 o
  -5   4  13      108.72       93.50      5.15 o
  -4   4  13     1964.54     2084.07     73.42 o
  -3   4  13       59.48       55.53      9.22 o
  -2   4  13      746.68      753.89     21.29 o
  -1   4  13      531.90      550.11     20.97 o
   0   4  13        2.52        4.41      7.58 o
   1   4  13      414.66      401.89     10.46 o
   2   4  13      182.02      205.55     11.22 o
   3   4  13       90.54       87.83      6.30 o
   4   4  13      478.20      493.07     15.07 o
   5   4  13       63.36       67.64      9.82 o
   6   4  13      339.25      314.10     18.76 o
   7   4  13       61.71       69.31      7.06 o
   8   4  13       36.76       33.35      6.01 o
   9   4  13      282.19      250.33     16.78 o
  10   4  13       12.85       10.29      8.64 o
  11   4  13       63.36       46.39     10.29 o
 -21   5  13        1.24        3.48      9.20 o
 -20   5  13      395.71      378.67     17.37 o
 -19   5  13       11.34       15.05      7.92 o
 -18   5  13      590.22      582.20     18.36 o
 -17   5  13      128.18      143.92     13.13 o
 -16   5  13       77.46       85.61      6.91 o
 -15   5  13     1037.73     1008.66     20.80 o
 -14   5  13      341.40      305.00     10.02 o
 -13   5  13     1143.99     1126.70     25.14 o
 -12   5  13      113.16      115.87     11.77 o
 -11   5  13       35.30       47.72      5.19 o
 -10   5  13      288.30      293.74     14.85 o
  -9   5  13      343.20      397.67     13.25 o
  -8   5  13       78.06       76.41      5.01 o
  -7   5  13      462.81      475.29     26.96 o
  -6   5  13      151.82      139.10      7.83 o
  -5   5  13     1993.90     1975.83     46.81 o
  -4   5  13     1811.12     1929.93     67.96 o
  -3   5  13       47.76       50.18      6.75 o
  -2   5  13       82.03       68.33      6.58 o
  -1   5  13       57.94       62.98      5.53 o
   0   5  13        2.58        2.23      4.61 o
   1   5  13      158.24      157.22      7.90 o
   2   5  13       42.41       46.11      5.51 o
   3   5  13     1040.71     1058.29     28.67 o
   4   5  13       61.21       73.88      6.53 o
   5   5  13      310.23      307.67     10.79 o
   6   5  13      181.25      179.08     14.08 o
   7   5  13        0.57        5.15      7.61 o
   8   5  13      266.66      286.85     19.44 o
   9   5  13       16.75       32.82      7.07 o
  10   5  13      188.66      178.53     16.63 o
  11   5  13        1.83       -2.52      6.54 o
 -20   6  13       23.22        8.25      8.64 o
 -19   6  13      698.88      662.92     27.85 o
 -18   6  13       36.85       48.86      7.36 o
 -17   6  13      284.61      281.32     10.96 o
 -16   6  13       50.86       54.36      7.57 o
 -15   6  13      103.07       97.75      6.57 o
 -14   6  13        0.46        0.44      8.57 o
 -13   6  13      107.48       95.55      8.35 o
 -12   6  13       57.05       63.54     18.42 o
 -11   6  13      107.67       88.13      7.70 o
 -10   6  13     2536.51     2484.24     47.18 o
  -9   6  13       43.42       44.38      4.52 o
  -8   6  13       70.74       69.09      5.06 o
  -7   6  13      147.58      124.81      5.73 o
  -6   6  13      169.39      143.79      7.43 o
  -5   6  13       34.82       39.01      4.98 o
  -4   6  13        6.85        7.26      4.21 o
  -3   6  13     1230.07     1299.20     42.62 o
  -2   6  13       51.08       49.45      4.33 o
  -1   6  13      498.38      529.69     22.25 o
   0   6  13      125.70      139.23      7.42 o
   1   6  13       28.75       25.96      5.33 o
   2   6  13       75.25       67.17      6.04 o
   3   6  13      363.36      372.09     21.03 o
   4   6  13       72.42       77.03      6.49 o
   5   6  13       24.06       23.89      5.06 o
   6   6  13        0.07        8.46      5.58 o
   7   6  13      166.28      164.03     10.41 o
   8   6  13       11.34       21.13      7.22 o
   9   6  13      254.18      205.45     27.44 o
  10   6  13       65.15       37.88      5.96 o
 -20   7  13        9.70       38.74     12.02 o
 -19   7  13        2.05       -4.97      8.30 o
 -18   7  13        7.14       -0.89      9.39 o
 -17   7  13      123.84      126.86      9.45 o
 -16   7  13      133.60      127.55      8.12 o
 -15   7  13      223.56      233.02     11.82 o
 -14   7  13      126.90      124.76      7.80 o
 -13   7  13      563.41      551.35     17.18 o
 -12   7  13        2.94       -1.98      5.57 o
 -11   7  13      131.85      138.17      7.48 o
 -10   7  13       79.36       75.94      5.88 o
  -9   7  13      266.77      270.94      8.01 o
  -8   7  13      208.45      213.18     11.07 o
  -7   7  13      312.73      347.83      9.75 o
  -6   7  13       32.80       28.59      3.71 o
  -5   7  13      120.32       91.61      9.06 o
  -4   7  13      399.09      406.75     12.81 o
  -3   7  13       14.33       17.70      5.81 o
  -2   7  13        8.68        5.80      4.25 o
  -1   7  13       61.16       71.52      5.98 o
   0   7  13       88.64      105.85      6.47 o
   1   7  13       73.28       82.34      7.04 o
   2   7  13      191.76      223.78      9.24 o
   3   7  13        4.38       -1.60      5.26 o
   4   7  13       72.93       75.06      6.42 o
   5   7  13       51.77       33.17      5.63 o
   6   7  13      331.96      312.99     22.29 o
   7   7  13       43.47       35.86      7.04 o
   8   7  13      375.58      341.21     29.75 o
   9   7  13       13.94       16.25     18.61 o
 -18   8  13      222.13      173.72     20.04 o
 -17   8  13        5.34        5.31     12.21 o
 -16   8  13      383.17      402.33     21.82 o
 -15   8  13      184.57      166.95     13.66 o
 -14   8  13       29.53       40.60      7.38 o
 -13   8  13      117.22       90.31     17.93 o
 -12   8  13        3.26       -5.82      6.71 o
 -11   8  13        0.74        2.36      8.03 o
 -10   8  13       75.35       65.97      7.14 o
  -9   8  13        5.68       -1.81      4.22 o
  -8   8  13      186.15      180.09      8.29 o
  -7   8  13      131.73      138.50      5.67 o
  -6   8  13      522.93      534.47     16.20 o
  -5   8  13        0.91       -4.37      4.37 o
  -4   8  13      392.62      410.58     12.91 o
  -3   8  13        1.20        5.41      4.30 o
  -2   8  13     1736.52     1840.83     68.89 o
  -1   8  13      923.98      962.59     46.90 o
   0   8  13     1161.92     1275.01     52.63 o
   1   8  13       57.03       41.24      6.61 o
   2   8  13      576.53      619.14     31.56 o
   3   8  13       48.49       64.56      6.72 o
   4   8  13      666.03      721.56     43.58 o
   5   8  13        3.11       11.58      5.43 o
   6   8  13      202.92      171.34     14.39 o
   7   8  13       40.96       42.74     18.13 o
   8   8  13       16.70       29.24     11.51 o
 -17   9  13      561.42      464.34     31.46 o
 -16   9  13       30.41       24.08     10.61 o
 -15   9  13      141.76      116.72     14.25 o
 -14   9  13       10.26        7.55     12.77 o
 -13   9  13        2.95       12.38     12.26 o
 -12   9  13       64.38       76.45      8.11 o
 -11   9  13       62.69       72.48      8.51 o
 -10   9  13       57.11       60.16      9.78 o
  -9   9  13      182.79      174.39      8.35 o
  -8   9  13       28.29       23.07      5.17 o
  -7   9  13      765.99      786.82     20.70 o
  -6   9  13      115.74      127.07      5.80 o
  -5   9  13      678.90      705.24     29.88 o
  -4   9  13        0.40        3.09      4.12 o
  -3   9  13      415.91      449.29     23.09 o
  -2   9  13        4.10       -3.97      6.75 o
  -1   9  13       61.48       61.69     11.36 o
   0   9  13        1.19       16.20      5.52 o
   1   9  13      218.85      224.58     11.60 o
   2   9  13       29.71       32.96      6.15 o
   3   9  13      236.38      232.65     11.64 o
   4   9  13       94.16      109.95      8.99 o
   5   9  13       45.30       46.26     12.97 o
   6   9  13        3.27       -2.51      9.45 o
 -15  10  13        7.53       -9.17     18.33 o
 -14  10  13      412.75      319.71     55.79 o
 -13  10  13        0.47        6.32      8.92 o
 -12  10  13      141.11      132.63     12.52 o
 -11  10  13      148.98      144.01     14.19 o
 -10  10  13      299.14      278.83     25.11 o
  -9  10  13      116.39      110.22     11.67 o
  -8  10  13      260.78      245.99     15.41 o
  -7  10  13      182.15      168.60     11.41 o
  -6  10  13      433.28      402.71     18.08 o
  -5  10  13       39.39       43.68      9.30 o
  -4  10  13      167.12      150.77     10.02 o
  -3  10  13       92.34      100.00     10.04 o
  -2  10  13       17.78       10.35      4.57 o
  -1  10  13      148.92      142.65      9.43 o
   0  10  13      125.08      115.31     11.84 o
   1  10  13       17.39       40.67     17.99 o
   2  10  13       22.65       20.71     14.67 o
   3  10  13       15.80       50.17     23.40 o
   4  10  13       63.50       56.75     18.43 o
 -11  11  13        2.27       14.28     15.25 o
 -10  11  13       21.10       -5.07     11.01 o
  -9  11  13      175.31      163.07     20.27 o
  -8  11  13        6.58       11.93      9.21 o
  -7  11  13      232.58      177.08     19.44 o
  -6  11  13       14.15        8.29     11.98 o
  -4  11  13      102.04       66.15     16.08 o
  -3  11  13       32.40       19.58     10.77 o
  -2  11  13      200.68      165.15     16.54 o
  -1  11  13        1.65        3.82      6.20 o
   0  11  13       84.68       75.79     11.52 o
 -22   0  14       50.87       -9.17     13.36 o
 -20   0  14      102.46       97.38      8.90 o
 -18   0  14     1566.21     1630.46     76.98 o
 -16   0  14     3265.68     3506.88     72.85 o
 -14   0  14     2672.45     2778.94     76.80 o
 -12   0  14      523.23      535.88     20.02 o
 -10   0  14     1987.12     2027.99     94.80 o
  -8   0  14     6426.52     6466.41    211.88 o
  -6   0  14     3541.66     3638.60     91.48 o
  -4   0  14     1194.53     1239.04     35.05 o
  -2   0  14      139.29      161.46     10.78 o
   0   0  14      712.35      682.51     30.24 o
   2   0  14      370.07      346.09     17.97 o
   4   0  14        3.03       -1.84     11.01 o
   6   0  14      660.22      736.61     53.90 o
   8   0  14      500.20      454.21     70.23 o
  10   0  14      125.59      125.02     18.70 o
  12   0  14       29.56       26.30     15.62 o
 -23   1  14      133.71      106.04     14.04 o
 -22   1  14      150.73      118.43      9.91 o
 -21   1  14       48.26       45.20      5.66 o
 -20   1  14      459.49      488.66     20.23 o
 -19   1  14     1898.08     1927.14     60.84 o
 -18   1  14     1326.88     1343.86     32.10 o
 -17   1  14     3048.76     3203.28     63.26 o
 -16   1  14      336.02      319.10      8.32 o
 -15   1  14      512.27      539.83     16.08 o
 -14   1  14      470.89      449.63     13.51 o
 -13   1  14     1107.45     1173.29     24.60 o
 -12   1  14      453.23      456.56     19.62 o
 -11   1  14     1233.02     1237.21     25.98 o
 -10   1  14     2174.40     2148.04     42.20 o
  -9   1  14     3890.68     3897.03    101.30 o
  -8   1  14       60.60       54.76      4.24 o
  -7   1  14     2922.75     2924.52     62.00 o
  -6   1  14      680.71      703.74     15.31 o
  -5   1  14     3372.96     3341.83     59.81 o
  -4   1  14      887.49      924.58     19.45 o
  -3   1  14       87.80       78.60      5.41 o
  -2   1  14      790.69      812.12     31.48 o
  -1   1  14      118.74      114.38      6.32 o
   0   1  14      555.67      586.36     17.65 o
   1   1  14      353.62      353.50     11.99 o
   2   1  14       91.82       81.27      7.55 o
   3   1  14      877.82      922.05     29.19 o
   4   1  14      147.26      142.97      8.13 o
   5   1  14       83.99       93.32     10.82 o
   6   1  14      103.95      101.75      8.18 o
   7   1  14        7.37        2.26      6.81 o
   8   1  14      323.38      347.81     18.54 o
   9   1  14        3.06       -1.23      4.21 o
  10   1  14       13.64       17.12     11.74 o
  11   1  14       22.62       22.63     12.08 o
  12   1  14        1.15       -4.40     11.73 o
 -22   2  14      144.03      119.82     14.10 o
 -21   2  14       59.01       38.13     10.11 o
 -20   2  14       12.94        5.94      8.79 o
 -19   2  14      388.94      378.94     13.17 o
 -18   2  14      381.12      423.18      9.05 o
 -17   2  14      641.98      635.65     13.90 o
 -16   2  14      238.42      246.04      6.10 o
 -15   2  14       67.61       74.31      5.19 o
 -14   2  14       21.36       10.22      4.32 o
 -13   2  14       13.36       15.01      4.04 o
 -12   2  14      212.66      202.98      6.75 o
 -11   2  14      526.98      540.04     12.16 o
 -10   2  14       47.29       61.86      7.02 o
  -9   2  14      106.92      120.03      5.17 o
  -8   2  14       82.93       95.38      5.91 o
  -7   2  14      108.66       77.75      5.78 o
  -6   2  14      783.22      768.04     24.44 o
  -5   2  14      353.75      327.60      8.94 o
  -4   2  14     1211.36     1241.00     40.31 o
  -3   2  14      884.75      845.17     18.62 o
  -2   2  14      123.18      124.94      6.90 o
  -1   2  14     1822.70     1864.50     58.63 o
   0   2  14     1658.46     1753.19     69.35 o
   1   2  14        8.09       -0.72      6.93 o
   2   2  14       40.48       49.00      8.34 o
   3   2  14      161.33      157.31      9.66 o
   4   2  14      146.10      138.49      8.61 o
   5   2  14      668.50      686.26     29.75 o
   6   2  14      109.68      106.18      6.88 o
   7   2  14      938.22     1005.09     50.28 o
   8   2  14       15.03       19.72      4.76 o
   9   2  14      314.23      309.70     31.11 o
  10   2  14       14.78       31.87     12.47 o
  11   2  14      143.46      161.34     17.90 o
 -22   3  14        0.56        1.51      7.42 o
 -21   3  14        5.72        1.00     11.16 o
 -20   3  14        1.66        0.94      6.68 o
 -19   3  14       36.96       30.24      6.56 o
 -18   3  14      143.89      117.76      7.77 o
 -17   3  14      192.30      171.66      8.23 o
 -16   3  14      531.09      484.77     13.16 o
 -15   3  14        0.08       -4.82      4.82 o
 -14   3  14      750.45      812.40     14.59 o
 -13   3  14      992.53      979.43     22.59 o
 -12   3  14     1191.41     1249.37     28.19 o
 -11   3  14      128.80      117.88      5.17 o
 -10   3  14      620.69      631.78     14.82 o
  -9   3  14      186.79      195.59      7.48 o
  -8   3  14       55.47       53.86      5.19 o
  -7   3  14       31.31       23.99      4.81 o
  -6   3  14      639.88      664.16     15.43 o
  -5   3  14       28.92       12.65      5.12 o
  -4   3  14     1645.06     1703.01     76.74 o
  -3   3  14       85.19       79.13      7.79 o
  -2   3  14     1690.52     1824.75     41.64 o
  -1   3  14      149.99      140.64      6.74 o
   0   3  14     2493.54     2707.03     70.21 o
   1   3  14      423.48      416.92     11.99 o
   2   3  14     1409.38     1528.12     57.49 o
   3   3  14      104.18       96.42      6.26 o
   4   3  14      349.40      373.56     19.53 o
   5   3  14      274.06      246.82     15.39 o
   6   3  14      437.34      464.11     27.51 o
   7   3  14       45.25       36.95      5.11 o
   8   3  14      330.96      328.75     20.81 o
   9   3  14       23.97        6.34      7.96 o
  10   3  14      117.81      102.38     17.32 o
  11   3  14        1.01       13.51     11.03 o
 -22   4  14       33.31       18.44      8.26 o
 -21   4  14       92.01       63.32      9.39 o
 -20   4  14       26.74       13.28      6.32 o
 -19   4  14      310.19      308.68     22.25 o
 -18   4  14      181.54      154.63      8.77 o
 -17   4  14      349.85      356.19     11.81 o
 -16   4  14      333.68      306.49      9.71 o
 -15   4  14       22.04       12.63      4.92 o
 -14   4  14      179.53      158.18     11.49 o
 -13   4  14     1478.93     1477.85     30.85 o
 -12   4  14      168.17      163.36      5.57 o
 -11   4  14      604.70      592.33     15.35 o
 -10   4  14       35.40       32.21      8.22 o
  -9   4  14       89.78      103.32      7.66 o
  -8   4  14       56.17       48.00      6.04 o
  -7   4  14     2166.04     2395.80     55.33 o
  -6   4  14     1513.80     1517.19     29.37 o
  -5   4  14     1043.68     1023.90     32.70 o
  -4   4  14      876.42      935.44     31.52 o
  -3   4  14     1500.66     1576.80     50.01 o
  -2   4  14      635.44      682.41     28.84 o
  -1   4  14      892.73      959.61     50.90 o
   0   4  14      406.14      438.67     11.85 o
   1   4  14      182.00      199.81     16.65 o
   2   4  14      513.29      531.61     22.71 o
   3   4  14       43.84       34.76      7.40 o
   4   4  14        1.50       -5.94      5.94 o
   5   4  14        1.90       -4.90      4.90 o
   6   4  14       81.45       85.35     11.20 o
   7   4  14      337.94      307.82     20.10 o
   8   4  14       56.95       51.67      6.59 o
   9   4  14      128.27      109.91     11.54 o
  10   4  14        1.24       -3.89      9.00 o
 -21   5  14        6.68        9.54      6.94 o
 -20   5  14      146.99      129.11      9.26 o
 -19   5  14      224.41      207.51     11.35 o
 -18   5  14      231.73      226.94     11.54 o
 -17   5  14     1367.55     1307.16     43.66 o
 -16   5  14       25.24       30.80      7.11 o
 -15   5  14      798.31      859.01     26.49 o
 -14   5  14     1024.92     1031.51     26.78 o
 -13   5  14      205.99      253.90     14.74 o
 -12   5  14      193.24      195.25     10.56 o
 -11   5  14     1776.05     2018.83     46.97 o
 -10   5  14       12.85        0.64      3.56 o
  -9   5  14      105.70      112.38      5.76 o
  -8   5  14      127.73      124.24     13.88 o
  -7   5  14     1739.66     1909.56     72.37 o
  -6   5  14     4753.01     5052.83    166.64 o
  -5   5  14     2288.23     2408.57     73.89 o
  -4   5  14     2452.45     2609.94     56.15 o
  -3   5  14      148.66      138.13      6.78 o
  -2   5  14       79.41       77.71      5.91 o
  -1   5  14       12.44        2.74      3.51 o
   0   5  14      332.45      356.46     14.44 o
   1   5  14        3.24        7.11      4.47 o
   2   5  14       13.08        6.71      5.37 o
   3   5  14      134.82      113.89      6.95 o
   4   5  14      166.62      157.62      7.72 o
   5   5  14       11.83        8.39      7.28 o
   6   5  14       16.38       14.87      5.62 o
   7   5  14       89.77       85.97      7.43 o
   8   5  14      104.07       86.16      9.07 o
   9   5  14        0.30        3.08     10.18 o
  10   5  14       82.83       80.10     25.25 o
 -20   6  14      106.30      109.45     13.60 o
 -19   6  14        2.20       12.57      6.49 o
 -18   6  14      742.01      764.17     24.01 o
 -17   6  14       28.53       19.47      5.73 o
 -16   6  14     1779.71     1840.38     52.95 o
 -15   6  14      642.83      668.10     39.92 o
 -14   6  14     1061.14     1093.94     31.35 o
 -13   6  14       58.66       56.37      8.90 o
 -12   6  14      983.45     1018.39     28.08 o
 -11   6  14        0.68       -3.78      3.78 o
 -10   6  14      391.72      434.38     15.43 o
  -9   6  14      168.25      146.83      6.48 o
  -8   6  14      827.61      882.05     27.03 o
  -7   6  14        3.01        0.47      4.23 o
  -6   6  14     1089.96     1118.67     27.23 o
  -5   6  14        5.72        2.60      3.59 o
  -4   6  14     1005.29     1067.46     33.49 o
  -3   6  14        0.93       -4.10      4.10 o
  -2   6  14       71.43       79.61      5.70 o
  -1   6  14        7.29       10.04      5.21 o
   0   6  14       69.23       51.26      5.32 o
   1   6  14      278.64      294.88     15.93 o
   2   6  14       70.10       65.96      6.34 o
   3   6  14       30.10       29.33      5.83 o
   4   6  14        0.62        0.44      5.33 o
   5   6  14       13.16       10.37      5.15 o
   6   6  14       79.34       91.90     13.51 o
   7   6  14        8.69       19.22      5.92 o
   8   6  14        0.12       11.31      6.53 o
   9   6  14        0.50        0.22     11.00 o
 -20   7  14       29.07       11.93     10.96 o
 -19   7  14      332.73      316.47     20.40 o
 -18   7  14      183.14      177.79     16.05 o
 -17   7  14      407.82      363.42     13.96 o
 -16   7  14       29.43       32.07      8.03 o
 -15   7  14      485.44      440.44     13.92 o
 -14   7  14        0.82       -6.30      6.30 o
 -13   7  14        6.59        1.80      6.18 o
 -12   7  14      107.37       95.27      7.14 o
 -11   7  14       57.55       48.56      6.41 o
 -10   7  14        0.90       14.02      5.34 o
  -9   7  14      165.93      161.94      6.99 o
  -8   7  14        3.40        9.93      4.42 o
  -7   7  14      133.31      143.41      6.92 o
  -6   7  14       23.78       20.02      3.81 o
  -5   7  14      795.67      830.89     28.09 o
  -4   7  14      155.66      143.80      5.82 o
  -3   7  14      657.23      726.05     30.76 o
  -2   7  14       11.00        1.10      5.80 o
  -1   7  14      179.73      194.43     22.37 o
   0   7  14      105.67      113.78      7.28 o
   1   7  14      134.26      153.17      7.37 o
   2   7  14      130.89      119.39      9.85 o
   3   7  14      370.51      360.06     14.16 o
   4   7  14       12.91       11.35      6.52 o
   5   7  14        0.55        1.08      5.66 o
   6   7  14       20.21       35.38      7.93 o
   7   7  14      112.33      100.52     10.12 o
   8   7  14       65.22       88.36     33.21 o
 -18   8  14        7.83       32.43     13.25 o
 -17   8  14        0.82       -9.90      9.90 o
 -16   8  14        7.01        8.70     14.51 o
 -15   8  14      105.26      101.33      9.18 o
 -14   8  14      166.41      120.94      8.14 o
 -13   8  14        1.83        8.26      5.29 o
 -12   8  14       12.94       18.78      7.00 o
 -11   8  14       16.16        6.93      6.04 o
 -10   8  14       64.17       41.37      6.15 o
  -9   8  14       91.28       78.76      6.47 o
  -8   8  14       87.13       96.41      5.42 o
  -7   8  14       35.23       34.37      3.57 o
  -6   8  14       57.00       59.53      5.44 o
  -5   8  14       42.77       48.84      4.88 o
  -4   8  14       18.17        8.83      4.38 o
  -3   8  14      741.45      796.60     38.90 o
  -2   8  14       70.72       74.80     10.45 o
  -1   8  14      817.24      874.88     42.49 o
   0   8  14      536.22      627.80     32.33 o
   1   8  14      357.98      371.16     22.73 o
   2   8  14       41.03       54.25      6.84 o
   3   8  14        2.25       -0.20      5.95 o
   4   8  14        0.78        6.97      5.95 o
   5   8  14       64.74       63.81      7.61 o
   6   8  14        0.53       19.20     16.19 o
 -16   9  14        2.24        3.30     14.69 o
 -15   9  14       15.15        5.01     10.93 o
 -14   9  14       41.78       24.15      9.25 o
 -13   9  14        1.81       20.02     13.41 o
 -12   9  14      186.88      162.79     10.06 o
 -11   9  14      504.51      481.38     19.75 o
 -10   9  14        7.16       -1.39      8.52 o
  -9   9  14       56.79       66.73     12.71 o
  -8   9  14        0.62       -1.91      4.77 o
  -7   9  14       32.62       39.48      5.84 o
  -6   9  14      128.06      117.48      5.84 o
  -5   9  14       88.35       80.74      5.11 o
  -4   9  14      350.00      353.49     10.92 o
  -3   9  14      124.70      119.00      7.45 o
  -2   9  14      318.22      361.38     23.81 o
  -1   9  14       19.48       21.17      5.87 o
   0   9  14      142.01      161.40     10.56 o
   1   9  14      138.27      100.20     12.53 o
   2   9  14       60.53       54.69      7.11 o
   3   9  14       27.35       47.03     14.39 o
   4   9  14        1.40       -2.54     11.27 o
   5   9  14       70.39       59.22     14.61 o
 -13  10  14      122.03      129.40     20.04 o
 -12  10  14       70.39       55.79     19.90 o
 -11  10  14      138.65       98.30     17.04 o
 -10  10  14       36.44       43.39     11.61 o
  -9  10  14      202.42      166.83     41.55 o
  -8  10  14       69.11       65.77      8.68 o
  -7  10  14      131.07      115.89      9.44 o
  -6  10  14      170.01      163.05     12.84 o
  -5  10  14      107.82      104.33     10.43 o
  -4  10  14      205.20      164.14     11.13 o
  -3  10  14      472.81      422.89     18.20 o
  -2  10  14       98.94       75.40      7.07 o
  -1  10  14      211.68      183.42     15.65 o
   0  10  14        2.81        5.95     17.92 o
   1  10  14       22.88        9.46     12.72 o
   2  10  14        5.54       21.10     18.33 o
  -9  11  14       87.66       49.24     15.66 o
  -8  11  14       42.56       20.68     10.55 o
  -7  11  14       71.12       66.15     11.88 o
  -4  11  14        1.23       11.52     13.41 o
  -3  11  14        1.13      -10.64     11.47 o
  -2  11  14       45.92       35.07      9.82 o
 -23   0  15        3.66        6.86     14.74 o
 -21   0  15       63.33       65.84     17.78 o
 -19   0  15      759.37      741.85     71.14 o
 -17   0  15       17.76       31.91      6.45 o
 -15   0  15       55.33       77.09     12.52 o
 -13   0  15     2808.86     2915.47     79.16 o
 -11   0  15     4109.37     4138.83    175.67 o
  -9   0  15     1414.84     1462.10     40.61 o
  -7   0  15     5760.78     6041.46    154.60 o
  -5   0  15     1248.33     1179.88     80.57 o
  -3   0  15     1012.30      967.57     27.82 o
  -1   0  15      160.10      142.99     10.23 o
   1   0  15      931.33      940.25     75.16 o
   3   0  15      265.15      264.48     32.82 o
   5   0  15       29.43       34.97     15.92 o
   7   0  15      401.28      389.09     20.12 o
   9   0  15      114.32      125.99     19.76 o
  11   0  15      176.40      151.23     21.65 o
 -22   1  15       10.62       22.55     11.92 o
 -21   1  15       99.39       92.60      6.87 o
 -20   1  15       53.49       48.27      6.04 o
 -19   1  15      129.20      150.94      8.87 o
 -18   1  15       27.06       23.11      3.93 o
 -17   1  15      516.43      533.73     12.22 o
 -16   1  15     1507.01     1471.43     41.37 o
 -15   1  15     1200.75     1205.85     38.06 o
 -14   1  15        1.49        2.50      5.92 o
 -13   1  15       10.32        2.22      5.74 o
 -12   1  15      382.96      389.70     15.86 o
 -11   1  15        5.61        1.78      5.64 o
 -10   1  15     1377.11     1379.13     24.10 o
  -9   1  15      135.81      126.05      9.68 o
  -8   1  15       67.67       87.79      6.71 o
  -7   1  15       84.61       67.83      6.51 o
  -6   1  15      532.14      535.40     13.80 o
  -5   1  15      394.40      375.61     10.75 o
  -4   1  15      260.34      259.35      9.69 o
  -3   1  15       39.35       26.06      4.93 o
  -2   1  15      962.45      998.12     31.91 o
  -1   1  15       43.80       45.46      6.00 o
   0   1  15      264.87      284.13     12.54 o
   1   1  15        1.43       -2.83      5.45 o
   2   1  15      316.15      346.06     18.90 o
   3   1  15        0.06       -6.13      6.13 o
   4   1  15      749.82      817.41     43.04 o
   5   1  15      114.91      121.43      8.95 o
   6   1  15       13.79       10.78      5.69 o
   7   1  15       11.61        0.16      4.62 o
   8   1  15      144.79      138.16     10.38 o
   9   1  15       11.05       10.28     14.07 o
  10   1  15      100.11      110.23     14.94 o
  11   1  15        0.46        6.86     17.02 o
 -22   2  15      153.95      121.01     29.82 o
 -21   2  15      152.52      114.84     11.76 o
 -20   2  15       68.80       79.54     10.83 o
 -19   2  15      170.32      172.30     12.84 o
 -18   2  15      794.32      796.92     21.75 o
 -17   2  15       96.16      109.50      6.22 o
 -16   2  15     1300.48     1406.78     21.99 o
 -15   2  15      152.03      155.14      5.09 o
 -14   2  15      414.09      407.88     10.76 o
 -13   2  15       53.34       47.51      4.82 o
 -12   2  15      105.76       97.50      8.31 o
 -11   2  15     2299.72     2376.75     46.06 o
 -10   2  15      101.15      100.10      7.31 o
  -9   2  15      172.91      158.98      8.19 o
  -8   2  15      228.07      219.02      7.56 o
  -7   2  15      111.44      118.39     16.40 o
  -6   2  15     1734.29     1754.08     58.88 o
  -5   2  15        1.91        3.28      6.49 o
  -4   2  15     2262.24     2482.24     61.09 o
  -3   2  15     1689.47     1733.48     58.78 o
  -2   2  15      134.89      159.52      7.22 o
  -1   2  15      110.79       99.61      6.63 o
   0   2  15        4.02       -5.72      5.72 o
   1   2  15     1125.47     1174.28     46.30 o
   2   2  15       27.27       20.08      5.85 o
   3   2  15       90.82       99.52      7.67 o
   4   2  15      184.26      184.98      8.81 o
   5   2  15       73.41       71.14      8.31 o
   6   2  15       22.68       20.45      5.84 o
   7   2  15       95.54       81.77      6.26 o
   8   2  15        4.93       -0.31      7.91 o
   9   2  15       22.65        3.00      7.72 o
  10   2  15       66.50       34.54     15.55 o
 -22   3  15       16.86       35.01      7.94 o
 -21   3  15       63.40       58.79      7.27 o
 -20   3  15       41.59       31.84      6.41 o
 -19   3  15      293.82      272.02     13.32 o
 -18   3  15       20.78       18.58      5.84 o
 -17   3  15      631.74      608.23     15.11 o
 -16   3  15      135.97      131.50      6.55 o
 -15   3  15      683.18      738.68     16.50 o
 -14   3  15       29.80       40.10      3.71 o
 -13   3  15       40.30       37.76      3.69 o
 -12   3  15      175.78      191.81      6.62 o
 -11   3  15      563.52      631.94     14.34 o
 -10   3  15        0.70        4.05      3.52 o
  -9   3  15      506.28      527.37     12.91 o
  -8   3  15      123.66      124.53      6.87 o
  -7   3  15     2468.88     2430.91     46.42 o
  -6   3  15      538.61      555.70     14.82 o
  -5   3  15      430.24      418.67     15.76 o
  -4   3  15        2.32        1.99      6.30 o
  -3   3  15      905.44      975.00     41.15 o
  -2   3  15        6.41       -2.55      6.96 o
  -1   3  15      777.62      762.02     18.76 o
   0   3  15       21.27       15.16      5.16 o
   1   3  15        9.29        0.19      5.50 o
   2   3  15       47.85       61.22      5.86 o
   3   3  15      123.45      109.18      9.52 o
   4   3  15      199.41      188.30      8.97 o
   5   3  15      285.24      272.39     19.55 o
   6   3  15       12.17        5.32      8.33 o
   7   3  15       59.13       56.49      6.37 o
   8   3  15        0.00       -2.38     11.48 o
   9   3  15      115.04      104.28     14.00 o
  10   3  15       17.10       22.45      9.46 o
 -21   4  15       94.36       77.05     10.53 o
 -20   4  15      189.65      164.76      9.51 o
 -19   4  15       19.33       19.05      6.94 o
 -18   4  15     1014.19     1021.06     46.04 o
 -17   4  15       10.78       10.96      5.83 o
 -16   4  15      902.74      918.14     20.23 o
 -15   4  15      455.25      464.10     14.86 o
 -14   4  15      861.47      930.24     21.37 o
 -13   4  15       77.02       85.23      4.66 o
 -12   4  15      178.26      199.23     10.77 o
 -11   4  15       87.02       79.52      5.28 o
 -10   4  15       67.42       70.51      5.20 o
  -9   4  15        1.14       -0.57      4.10 o
  -8   4  15      286.08      300.84      9.40 o
  -7   4  15      377.58      400.71     15.86 o
  -6   4  15      315.54      317.58     13.11 o
  -5   4  15      199.14      183.89      8.17 o
  -4   4  15      498.00      529.91     17.41 o
  -3   4  15       59.45       51.56      5.67 o
  -2   4  15      411.60      450.36     17.43 o
  -1   4  15     1062.15     1164.72     23.22 o
   0   4  15      163.61      165.07      8.72 o
   1   4  15      124.58      142.67      6.88 o
   2   4  15        7.03        8.91      5.44 o
   3   4  15      178.54      167.12      8.33 o
   4   4  15      678.15      660.64     32.87 o
   5   4  15       64.05       59.53      7.71 o
   6   4  15       62.05       43.33      7.38 o
   7   4  15       26.07       21.70      7.07 o
   8   4  15        7.39       -0.31      6.52 o
   9   4  15      101.86       72.29      6.84 o
 -21   5  15       64.83       59.52      9.56 o
 -20   5  15       81.29       56.51      8.76 o
 -19   5  15      226.37      220.27     17.83 o
 -18   5  15       81.68       67.92      8.75 o
 -17   5  15      707.73      682.23     19.59 o
 -16   5  15        7.36       13.50      6.82 o
 -15   5  15     1584.08     1629.85     38.05 o
 -14   5  15      575.93      565.11     25.46 o
 -13   5  15      273.69      309.11     21.68 o
 -12   5  15        2.32        3.72      3.21 o
 -11   5  15        1.89       -3.68      3.68 o
 -10   5  15      841.28      886.89     33.78 o
  -9   5  15       18.36       29.02      4.31 o
  -8   5  15     1923.52     1932.40     50.36 o
  -7   5  15        4.11       -6.45      7.89 o
  -6   5  15      102.52      108.07      7.77 o
  -5   5  15        3.70       -3.34      4.53 o
  -4   5  15     1200.96     1296.16     72.55 o
  -3   5  15        0.66       -4.21      4.21 o
  -2   5  15     1165.91     1228.14     59.38 o
  -1   5  15      244.06      252.73      8.61 o
   0   5  15       29.74       37.71      5.76 o
   1   5  15      152.17      175.99      9.73 o
   2   5  15        2.92        3.00      5.26 o
   3   5  15       65.17       53.78      6.76 o
   4   5  15       34.16       43.16      5.92 o
   5   5  15       90.24       87.74      7.66 o
   6   5  15      172.09      146.62      9.61 o
   7   5  15        5.31        8.84      7.45 o
   8   5  15      127.24      108.37     11.71 o
   9   5  15        2.69       -4.90      7.07 o
 -20   6  15       38.78       20.88     11.22 o
 -19   6  15      136.78      111.27     13.87 o
 -18   6  15       11.09       26.58      7.49 o
 -17   6  15      117.16       94.72     15.63 o
 -16   6  15       11.69       12.90      8.89 o
 -15   6  15      287.12      292.59     13.79 o
 -14   6  15      122.97      132.68     11.14 o
 -13   6  15      485.10      539.79     21.23 o
 -12   6  15        7.21        0.13      3.97 o
 -11   6  15      904.63      918.96     23.27 o
 -10   6  15       75.76       56.18      6.32 o
  -9   6  15      266.26      283.04     11.47 o
  -8   6  15      316.36      360.39     10.84 o
  -7   6  15       33.93       43.60      5.24 o
  -6   6  15       96.46       98.13      5.25 o
  -5   6  15      209.00      209.69      6.79 o
  -4   6  15      151.29      152.17      8.73 o
  -3   6  15      494.08      494.08     30.42 o
  -2   6  15      188.50      199.58     13.25 o
  -1   6  15      479.00      496.54     22.46 o
   0   6  15       49.04       59.18      6.53 o
   1   6  15      214.21      233.42      9.18 o
   2   6  15        2.29       -7.45      7.45 o
   3   6  15      270.18      271.95     10.68 o
   4   6  15        8.40       14.39      6.03 o
   5   6  15      127.25      119.87      8.87 o
   6   6  15       24.92       36.70      9.20 o
   7   6  15       50.61       58.10     10.47 o
   8   6  15        1.16       -7.73      7.73 o
 -19   7  15       86.33       70.67     16.33 o
 -18   7  15      361.78      291.72     17.95 o
 -17   7  15      488.16      432.94     30.54 o
 -16   7  15       58.95       56.47      8.74 o
 -15   7  15      564.03      546.69     26.45 o
 -14   7  15        2.72        2.70      9.42 o
 -13   7  15      600.70      608.26     28.31 o
 -12   7  15       55.17       38.13      7.06 o
 -11   7  15       32.84       23.89      5.62 o
 -10   7  15       55.13       47.42      5.22 o
  -9   7  15      193.57      187.74     13.92 o
  -8   7  15       63.96       58.23      5.25 o
  -7   7  15      543.96      531.86     23.25 o
  -6   7  15      318.03      316.64     12.87 o
  -5   7  15      278.64      288.32      8.59 o
  -4   7  15      557.33      582.83     15.36 o
  -3   7  15       54.72       60.76      5.92 o
  -2   7  15      661.40      641.51     31.46 o
  -1   7  15        1.06        6.08      5.62 o
   0   7  15      131.93      136.76     10.96 o
   1   7  15        3.49       -1.31      6.19 o
   2   7  15      411.06      410.94     31.43 o
   3   7  15        0.64        0.64      5.65 o
   4   7  15      298.14      303.02     16.40 o
   5   7  15       10.34        4.64      7.69 o
   6   7  15      144.11      132.07     26.96 o
   7   7  15        1.03        3.59     10.42 o
 -18   8  15       40.36       37.68     14.23 o
 -17   8  15        2.60        3.88     13.89 o
 -16   8  15      170.51      157.12     15.98 o
 -15   8  15      146.07      141.35     11.24 o
 -14   8  15      333.23      326.83     18.16 o
 -13   8  15        2.06       -6.50     10.81 o
 -12   8  15       19.48       12.12      6.77 o
 -11   8  15       52.55       53.94      6.92 o
 -10   8  15        3.35        2.68      6.14 o
  -9   8  15      149.31      123.25      6.08 o
  -8   8  15       44.24       40.06      6.08 o
  -7   8  15        6.80        6.37      3.95 o
  -6   8  15      732.52      756.36     23.66 o
  -5   8  15      554.03      567.27     16.98 o
  -4   8  15      565.23      546.76     24.77 o
  -3   8  15       71.55       62.81      6.00 o
  -2   8  15        0.88        2.05      5.20 o
  -1   8  15      552.00      568.36     30.39 o
   0   8  15       15.88       14.38      7.14 o
   1   8  15      130.94      154.80     11.35 o
   2   8  15       50.18       37.87      8.60 o
   3   8  15      207.58      219.50     30.02 o
   4   8  15      192.37      153.25     18.36 o
   5   8  15       72.53       67.58     12.74 o
 -15   9  15      490.01      462.50     34.13 o
 -14   9  15        5.49      -14.88     14.88 o
 -13   9  15        2.97       -4.15     12.94 o
 -12   9  15       11.34        8.99      7.31 o
 -11   9  15       33.92       28.46      8.81 o
 -10   9  15      236.59      222.96     15.24 o
  -9   9  15       25.21       39.65      7.75 o
  -8   9  15      148.90      147.37     10.47 o
  -7   9  15      162.99      160.49     12.01 o
  -6   9  15       38.45       35.18      4.93 o
  -5   9  15      154.39      142.98      7.42 o
  -4   9  15        4.85        8.90      5.46 o
  -3   9  15      390.26      385.11     21.90 o
  -2   9  15        7.38        0.97      9.12 o
  -1   9  15       27.44       20.38      5.17 o
   0   9  15      130.66       97.82      8.60 o
   1   9  15       10.60       11.79      5.59 o
   2   9  15       22.44       18.84      9.59 o
   3   9  15      102.85       74.19     21.51 o
 -12  10  15       32.03       50.17     17.92 o
 -11  10  15        3.52       52.93     21.56 o
 -10  10  15       11.18       18.43     10.50 o
  -9  10  15       89.25       90.01     15.48 o
  -8  10  15       61.88       52.36      8.45 o
  -7  10  15       19.00       28.32      8.51 o
  -6  10  15      145.27      117.96     13.14 o
  -5  10  15        0.24       -3.13      5.35 o
  -4  10  15       83.22       55.33      6.27 o
  -3  10  15      114.41       99.68     10.06 o
  -2  10  15        2.32        6.31      6.78 o
  -1  10  15       79.53       78.39     12.86 o
   0  10  15        8.72       23.96     12.00 o
 -22   0  16       32.57       -6.40     13.36 o
 -20   0  16      441.80      456.20     34.43 o
 -18   0  16     2813.96     2917.21     69.59 o
 -16   0  16     3079.92     3133.53     82.39 o
 -14   0  16     2955.88     3157.96    136.19 o
 -12   0  16     1067.69     1112.37     34.24 o
 -10   0  16      278.80      268.25     10.76 o
  -8   0  16     2656.00     2553.65    123.50 o
  -6   0  16      222.25      251.69     12.59 o
  -4   0  16      314.80      342.60     14.47 o
  -2   0  16      523.84      555.19     21.09 o
   0   0  16        4.83        1.48      8.99 o
   2   0  16        0.16        4.68      8.14 o
   4   0  16      193.86      211.64     32.13 o
   6   0  16       72.80       42.98      8.22 o
   8   0  16        0.18       -6.86     13.73 o
  10   0  16       48.85       39.52     17.00 o
 -22   1  16       51.79       22.85     10.27 o
 -21   1  16      160.00      132.14     11.22 o
 -20   1  16       59.25       63.44      8.81 o
 -19   1  16       88.88       89.48      6.12 o
 -18   1  16       39.87       41.25      4.23 o
 -17   1  16     1310.30     1290.72     23.21 o
 -16   1  16       14.85       22.58      5.09 o
 -15   1  16     1074.74     1083.09     24.16 o
 -14   1  16      376.45      391.28     10.67 o
 -13   1  16     1955.13     2073.56     35.43 o
 -12   1  16       78.16       77.21      5.13 o
 -11   1  16      430.27      432.93     11.53 o
 -10   1  16      217.63      227.04      7.79 o
  -9   1  16      613.39      646.61     14.64 o
  -8   1  16     1285.92     1274.00     29.75 o
  -7   1  16      458.09      426.88     10.33 o
  -6   1  16      432.44      431.74     11.88 o
  -5   1  16      682.37      693.91     16.91 o
  -4   1  16     1098.20     1162.73     25.98 o
  -3   1  16      548.59      555.12     14.28 o
  -2   1  16     1058.36     1058.11     27.15 o
  -1   1  16       11.49        5.64     10.09 o
   0   1  16       35.41       31.63      5.77 o
   1   1  16      198.05      205.27      9.83 o
   2   1  16       19.33       24.77      8.35 o
   3   1  16       36.00       54.39      7.01 o
   4   1  16      150.82      154.14      8.83 o
   5   1  16       14.89        9.24      4.89 o
   6   1  16      105.05      112.58      7.34 o
   7   1  16        3.36        2.27      5.61 o
   8   1  16      170.03      183.27     13.12 o
   9   1  16       40.43       46.44     12.50 o
 -22   2  16        4.74       30.54     13.56 o
 -21   2  16      108.24       87.94      7.47 o
 -20   2  16        2.87       -0.57      7.38 o
 -19   2  16       10.26        8.32      2.48 o
 -18   2  16       28.53       36.06      4.40 o
 -17   2  16        6.05        8.42      3.26 o
 -16   2  16       50.15       47.08      5.78 o
 -15   2  16      511.54      525.33     15.11 o
 -14   2  16      687.67      739.80     16.39 o
 -13   2  16      467.77      484.55     13.52 o
 -12   2  16        5.94       13.15      4.67 o
 -11   2  16        8.90       11.49      6.25 o
 -10   2  16       69.89       74.25      4.87 o
  -9   2  16      147.37      145.19      7.11 o
  -8   2  16       37.82       38.94      5.18 o
  -7   2  16     1058.14     1092.11     24.53 o
  -6   2  16       76.93       81.65      7.26 o
  -5   2  16     1102.57     1115.39     39.12 o
  -4   2  16      638.93      604.92     14.57 o
  -3   2  16     1360.41     1429.32     53.77 o
  -2   2  16      220.80      199.76      8.91 o
  -1   2  16     2184.29     2295.67     48.51 o
   0   2  16       32.77       37.01      6.21 o
   1   2  16      315.72      348.13     11.40 o
   2   2  16        4.31        7.11      5.25 o
   3   2  16       14.40       27.36     15.64 o
   4   2  16        1.47        5.59      6.61 o
   5   2  16       68.61       80.54     12.28 o
   6   2  16       43.45       39.22      5.73 o
   7   2  16      307.16      286.14     14.29 o
   8   2  16        8.71       -0.84      8.15 o
   9   2  16      132.22      105.44     20.20 o
 -22   3  16       89.86       69.73      9.92 o
 -21   3  16       30.78        8.14      5.89 o
 -20   3  16       22.98        8.84      7.22 o
 -19   3  16       13.26       10.70      8.58 o
 -18   3  16       16.67        4.81      5.75 o
 -17   3  16      111.03      105.96      6.89 o
 -16   3  16       39.54       46.42      5.03 o
 -15   3  16       34.49       32.16      2.90 o
 -14   3  16        2.60        0.43      4.28 o
 -13   3  16      107.87      103.73      5.27 o
 -12   3  16     1055.81     1113.30     36.63 o
 -11   3  16      157.18      156.58      6.85 o
 -10   3  16      219.82      227.84      8.18 o
  -9   3  16      282.57      295.50      9.74 o
  -8   3  16       33.82       44.95      5.14 o
  -7   3  16       19.61       25.76      4.40 o
  -6   3  16      531.68      524.39     20.99 o
  -5   3  16      355.83      364.41     13.19 o
  -4   3  16     1907.12     2047.65     67.59 o
  -3   3  16        0.05        2.92      5.81 o
  -2   3  16     2795.61     3084.81    106.87 o
  -1   3  16      106.45      108.87     12.06 o
   0   3  16     1887.60     2027.55     87.21 o
   1   3  16       13.18        2.37      4.51 o
   2   3  16     1773.94     1908.66     71.54 o
   3   3  16      118.98      109.75      7.65 o
   4   3  16      478.50      453.00     14.57 o
   5   3  16        1.76       -5.69      5.69 o
   6   3  16      519.68      466.39     35.16 o
   7   3  16       10.78        8.99      7.17 o
   8   3  16      110.17       95.77     11.56 o
   9   3  16        0.80       11.58      8.84 o
 -21   4  16       22.50       15.14      6.46 o
 -20   4  16       39.52       38.08      6.76 o
 -19   4  16       21.13       11.82      6.69 o
 -18   4  16        6.84        0.49      6.09 o
 -17   4  16       36.07       36.24      6.48 o
 -16   4  16      501.86      484.67     15.94 o
 -15   4  16      380.57      431.23     15.98 o
 -14   4  16      357.76      306.24     20.23 o
 -13   4  16      440.95      424.11     11.18 o
 -12   4  16      126.00      118.46      6.22 o
 -11   4  16     2387.14     2537.69     89.31 o
 -10   4  16       74.86       68.76      6.04 o
  -9   4  16      491.30      527.36     21.74 o
  -8   4  16      235.20      215.09      7.86 o
  -7   4  16        8.33        5.63      4.95 o
  -6   4  16      634.77      600.42     16.86 o
  -5   4  16     1580.56     1647.05     69.45 o
  -4   4  16      818.69      869.36     40.03 o
  -3   4  16     1715.65     1813.01     59.87 o
  -2   4  16       91.19       77.94      6.08 o
  -1   4  16     1732.13     1887.32     33.12 o
   0   4  16        5.87        7.74      4.99 o
   1   4  16      127.12      137.48      9.40 o
   2   4  16        6.56        6.01      6.68 o
   3   4  16       46.86       41.17      5.63 o
   4   4  16       53.63       43.72      6.37 o
   5   4  16       23.53       19.31      9.16 o
   6   4  16        1.04        4.22      6.91 o
   7   4  16       85.44       70.59      8.52 o
   8   4  16        2.28       -7.45      7.76 o
 -20   5  16       25.84       18.96      6.70 o
 -19   5  16      404.71      364.03     17.90 o
 -18   5  16       38.80       32.06      7.81 o
 -17   5  16      967.41      933.33     45.51 o
 -16   5  16        6.50        7.71      5.46 o
 -15   5  16     1690.21     1702.29     39.06 o
 -14   5  16      225.78      227.97     14.15 o
 -13   5  16       87.80       95.05      6.37 o
 -12   5  16      967.60     1057.98     41.38 o
 -11   5  16       15.92       13.36      4.47 o
 -10   5  16     1227.73     1267.27     45.01 o
  -9   5  16       38.47       58.68      5.64 o
  -8   5  16     1093.48     1163.12     30.43 o
  -7   5  16        9.34       -0.35      9.69 o
  -6   5  16      139.59      163.85      8.02 o
  -5   5  16      181.41      166.23      9.25 o
  -4   5  16      411.86      435.69     23.45 o
  -3   5  16       95.46       89.64      6.67 o
  -2   5  16      470.13      482.78     17.07 o
  -1   5  16       98.20      113.36      6.10 o
   0   5  16       14.83       27.59      4.82 o
   1   5  16        0.51       -5.33      5.33 o
   2   5  16        8.41        8.84      5.33 o
   3   5  16        0.95        7.10     10.35 o
   4   5  16        0.67        9.72      7.18 o
   5   5  16        1.20       -0.45      8.08 o
   6   5  16       67.43       72.74     11.56 o
   7   5  16        3.15       -0.73      6.75 o
   8   5  16       11.61       17.58      7.72 o
 -19   6  16       43.42       28.72      8.11 o
 -18   6  16      689.23      694.06     47.64 o
 -17   6  16        2.78        9.21      9.77 o
 -16   6  16     1442.89     1426.84     39.00 o
 -15   6  16       14.87        7.79      7.21 o
 -14   6  16      370.84      373.03     15.12 o
 -13   6  16       12.79        7.75      6.81 o
 -12   6  16      145.63      146.55     10.69 o
 -11   6  16        0.71        0.11      4.49 o
 -10   6  16       82.31       76.92      5.63 o
  -9   6  16        8.58        3.19      7.28 o
  -8   6  16       50.01       66.56      8.35 o
  -7   6  16       25.22       21.12      5.04 o
  -6   6  16      318.55      311.34      9.54 o
  -5   6  16      198.88      198.02     10.01 o
  -4   6  16        8.75       12.99      4.45 o
  -3   6  16       21.68       10.48      5.09 o
  -2   6  16        7.95        8.46      4.82 o
  -1   6  16      209.71      197.27      8.04 o
   0   6  16      290.16      315.04     16.78 o
   1   6  16       96.13       76.03      6.60 o
   2   6  16       84.03       62.96      7.81 o
   3   6  16       17.69       20.58      5.84 o
   4   6  16       40.02       25.65      6.61 o
   5   6  16       19.70       25.35      9.66 o
   6   6  16        2.54       -6.07      6.07 o
   7   6  16        9.26       11.60      6.41 o
 -18   7  16       11.14       -9.17     22.07 o
 -17   7  16      107.75       90.68     12.78 o
 -16   7  16       40.33       58.74     12.84 o
 -15   7  16       81.25       75.67      9.80 o
 -14   7  16      138.11      139.08     10.39 o
 -13   7  16        7.46       13.12      7.72 o
 -12   7  16       81.69       91.40      7.72 o
 -11   7  16      143.37      119.78      6.38 o
 -10   7  16       90.95      103.13      6.08 o
  -9   7  16       49.43       47.45      5.09 o
  -8   7  16       46.34       32.82      4.97 o
  -7   7  16      328.51      351.58     18.92 o
  -6   7  16      215.64      211.18      8.50 o
  -5   7  16       97.33      107.74      6.33 o
  -4   7  16       65.28       66.10      5.85 o
  -3   7  16        0.42       -0.07      5.09 o
  -2   7  16       13.95       10.90      5.64 o
  -1   7  16       15.63       21.53      5.84 o
   0   7  16        2.00       12.99      6.15 o
   1   7  16       23.12       17.00      6.72 o
   2   7  16       50.96       41.32      7.78 o
   3   7  16       11.26        9.98      7.19 o
   4   7  16        3.14        6.02      8.44 o
   5   7  16        0.79       12.39      7.91 o
 -16   8  16        0.25       -7.32     20.68 o
 -15   8  16       39.71       23.60     11.88 o
 -14   8  16       10.11        9.11     13.75 o
 -13   8  16      600.42      525.29     18.08 o
 -12   8  16        0.31       -5.36      7.12 o
 -11   8  16        6.46       15.60      7.30 o
 -10   8  16        0.22        0.65      5.92 o
  -9   8  16        5.51        0.51      4.05 o
  -8   8  16        0.11        5.64      4.25 o
  -7   8  16       38.00       33.69      4.32 o
  -6   8  16      155.52      142.62      8.62 o
  -5   8  16      273.58      251.21     11.38 o
  -4   8  16        6.61        7.84      6.01 o
  -3   8  16      686.10      707.40     39.32 o
  -2   8  16      127.31      107.77     12.47 o
  -1   8  16      341.22      347.50     29.77 o
   0   8  16       49.86       43.04      9.04 o
   1   8  16      509.01      451.97     22.07 o
   2   8  16        2.71       13.56      6.69 o
   3   8  16      155.29      167.89     19.35 o
   4   8  16       17.38        8.44     12.45 o
 -14   9  16      118.26      110.14     22.07 o
 -13   9  16       54.27       83.19     21.93 o
 -12   9  16      179.53      200.47     25.27 o
 -11   9  16       57.66       36.04      9.79 o
 -10   9  16       86.89       74.52      9.30 o
  -9   9  16        0.17        5.30      6.97 o
  -8   9  16       10.64       10.23      5.23 o
  -7   9  16      210.36      188.34      9.52 o
  -6   9  16      326.99      277.66     16.57 o
  -5   9  16       47.41       37.96      5.71 o
  -4   9  16      250.07      242.38     17.18 o
  -3   9  16       50.61       34.49      5.87 o
  -2   9  16      413.53      342.81     24.64 o
  -1   9  16        0.61        5.58      4.55 o
   0   9  16       98.29       81.24     12.25 o
   1   9  16       22.51       39.71      9.80 o
 -11  10  16      202.95      127.92     22.34 o
 -10  10  16        0.78      -13.77     14.65 o
  -9  10  16       97.07       73.70     14.00 o
  -8  10  16       29.41       14.47     23.47 o
  -7  10  16      327.07      216.02     16.36 o
  -6  10  16      141.64      113.07     15.61 o
  -5  10  16      427.28      312.45     33.43 o
  -4  10  16      194.31      140.22     13.15 o
  -3  10  16      100.03       80.43     11.15 o
  -2  10  16        0.09        9.92      9.46 o
 -21   0  17      202.41      221.21     25.52 o
 -19   0  17       14.74       16.73      9.60 o
 -17   0  17       90.41      100.90     13.00 o
 -15   0  17     1676.89     1774.23     52.42 o
 -13   0  17     2243.57     2437.38     70.94 o
 -11   0  17      344.33      382.68     13.85 o
  -9   0  17      478.62      434.22     18.14 o
  -7   0  17     1310.48     1399.65     40.83 o
  -5   0  17     1316.34     1354.05     71.95 o
  -3   0  17     1947.86     2007.14    107.72 o
  -1   0  17        4.13       10.29      8.40 o
   1   0  17       60.45       60.64      8.47 o
   3   0  17      426.98      445.39     50.67 o
   5   0  17        2.41        9.31      6.98 o
   7   0  17      280.63      297.77     31.83 o
 -22   1  17      267.52      245.46     17.90 o
 -21   1  17      344.42      346.17     17.87 o
 -20   1  17      270.62      248.90     10.92 o
 -19   1  17      384.23      379.75     11.14 o
 -18   1  17        2.78        1.03      4.45 o
 -17   1  17      272.16      275.99      7.85 o
 -16   1  17     1776.38     1847.87     34.34 o
 -15   1  17     1423.91     1503.32     28.22 o
 -14   1  17     1768.72     1814.29     33.12 o
 -13   1  17      480.13      499.06     12.68 o
 -12   1  17      464.92      473.57     16.72 o
 -11   1  17     1853.41     1908.54     38.41 o
 -10   1  17      810.59      813.35     17.33 o
  -9   1  17     1397.32     1486.99     30.13 o
  -8   1  17      463.15      501.28     15.02 o
  -7   1  17      482.88      534.04     14.39 o
  -6   1  17      995.53      971.44     21.36 o
  -5   1  17      370.35      387.18     11.95 o
  -4   1  17     2030.87     2089.90     42.04 o
  -3   1  17        0.04       -2.51      6.15 o
  -2   1  17     1620.54     1746.97     76.70 o
  -1   1  17       38.79       41.39      6.35 o
   0   1  17      248.76      290.50     11.59 o
   1   1  17        1.88        7.17      7.08 o
   2   1  17        4.31        8.33      6.43 o
   3   1  17       21.07       33.54      6.15 o
   4   1  17      108.28      107.19      8.34 o
   5   1  17        0.12        2.84      5.95 o
   6   1  17      159.75      147.81      8.39 o
   7   1  17        6.42        4.43      9.27 o
   8   1  17        0.92      -12.30     12.30 o
 -22   2  17       17.42        4.65     10.03 o
 -21   2  17      165.78      157.06     11.84 o
 -20   2  17       38.07       25.32      6.68 o
 -19   2  17        2.28        0.90      2.02 o
 -18   2  17      300.10      295.05      9.44 o
 -17   2  17      118.27      114.31      6.48 o
 -16   2  17      392.49      379.75     11.15 o
 -15   2  17       28.35       29.19      5.59 o
 -14   2  17      217.27      189.19      6.84 o
 -13   2  17      163.08      188.30     11.57 o
 -12   2  17        6.80       11.43      5.01 o
 -11   2  17      138.70      138.63      6.41 o
 -10   2  17      525.75      546.43     22.34 o
  -9   2  17      734.61      762.94     29.08 o
  -8   2  17      127.13      135.46      7.53 o
  -7   2  17       77.03       91.84      6.24 o
  -6   2  17      380.71      420.17     16.14 o
  -5   2  17       74.06       87.46      7.58 o
  -4   2  17      700.65      762.84     24.39 o
  -3   2  17     1144.88     1211.29     37.71 o
  -2   2  17      106.64      101.78      7.15 o
  -1   2  17      179.83      181.96      9.41 o
   0   2  17       28.69       15.10     10.32 o
   1   2  17        6.22        9.16      6.31 o
   2   2  17       34.28       27.50      5.96 o
   3   2  17      324.85      306.29     15.04 o
   4   2  17       29.96        9.85      6.72 o
   5   2  17      153.81      146.74     19.69 o
   6   2  17        2.95        5.99      8.47 o
   7   2  17       88.42       75.21     13.22 o
   8   2  17        8.09      -10.28     10.28 o
 -21   3  17        2.69        6.05      9.40 o
 -20   3  17       12.47        3.52      5.95 o
 -19   3  17        5.48       11.77      6.15 o
 -18   3  17       22.99        7.23      9.31 o
 -17   3  17        1.79        2.82      5.00 o
 -16   3  17        5.37        8.47      2.47 o
 -15   3  17      592.41      603.90     14.99 o
 -14   3  17      156.76      163.28      6.81 o
 -13   3  17      306.46      311.41      9.82 o
 -12   3  17       82.52       78.75      5.56 o
 -11   3  17       16.80       12.07      4.11 o
 -10   3  17        3.41        6.12      4.74 o
  -9   3  17       13.64        5.71      5.26 o
  -8   3  17       93.34       93.84      7.83 o
  -7   3  17       47.10       47.60      5.58 o
  -6   3  17        1.59        0.19      4.06 o
  -5   3  17      347.48      382.55     19.41 o
  -4   3  17      181.59      159.02      8.59 o
  -3   3  17       71.36       59.93      7.05 o
  -2   3  17       59.41       53.86      6.47 o
  -1   3  17        9.30        8.66      6.68 o
   0   3  17      127.22      114.46     14.94 o
   1   3  17      208.03      230.61      8.71 o
   2   3  17        0.16       -4.63      6.11 o
   3   3  17      176.07      157.82     10.45 o
   4   3  17       52.76       44.52      8.22 o
   5   3  17        3.03        6.67      7.48 o
   6   3  17      173.24      143.70     12.07 o
   7   3  17       15.33       14.39      6.86 o
   8   3  17        8.56      -21.24     21.24 o
 -21   4  17      102.51       61.31      8.53 o
 -20   4  17       66.93       54.07      8.53 o
 -19   4  17        1.66        1.24      6.95 o
 -18   4  17      366.94      337.44     21.63 o
 -17   4  17       58.51       48.04      6.72 o
 -16   4  17      500.87      450.65     22.35 o
 -15   4  17       61.85       49.64      3.88 o
 -14   4  17      310.42      344.05     11.21 o
 -13   4  17       16.75       10.70      4.22 o
 -12   4  17      251.81      252.86     13.86 o
 -11   4  17        2.72        0.88      5.15 o
 -10   4  17      337.40      344.46     11.57 o
  -9   4  17      377.76      369.81     12.57 o
  -8   4  17      210.01      208.33      8.23 o
  -7   4  17      524.68      488.54     16.56 o
  -6   4  17      205.97      202.43      9.23 o
  -5   4  17      882.99      876.96     23.45 o
  -4   4  17       50.23       37.39      6.83 o
  -3   4  17      130.02      134.16     12.96 o
  -2   4  17      129.84      141.22     10.77 o
  -1   4  17      317.78      358.15     16.87 o
   0   4  17       94.72       78.03      5.79 o
   1   4  17        4.60       -0.89      5.50 o
   2   4  17       18.90       30.21     11.04 o
   3   4  17        4.61        7.67      5.84 o
   4   4  17        8.38        0.69      8.69 o
   5   4  17      119.28      113.55     14.19 o
   6   4  17        1.05        2.82     10.31 o
   7   4  17       16.17        6.59      6.40 o
 -20   5  17        0.50       -3.01      6.62 o
 -19   5  17      198.77      131.89     10.23 o
 -18   5  17      215.27      179.89     16.48 o
 -17   5  17      335.83      302.47     12.78 o
 -16   5  17      151.95      135.58      9.53 o
 -15   5  17      521.62      501.59     18.88 o
 -14   5  17      842.63      832.19     24.52 o
 -13   5  17      276.05      276.15     11.05 o
 -12   5  17      801.54      878.13     22.91 o
 -11   5  17      352.69      325.61     17.45 o
 -10   5  17       49.34       61.78      6.11 o
  -9   5  17       24.26       19.64      5.47 o
  -8   5  17      140.70      152.13     12.37 o
  -7   5  17        0.02        4.79      4.61 o
  -6   5  17       51.55       64.81     11.35 o
  -5   5  17        0.08        2.55      3.75 o
  -4   5  17      542.61      567.30     34.01 o
  -3   5  17      192.01      196.28      9.73 o
  -2   5  17     1070.63     1123.05     54.38 o
  -1   5  17       76.46       68.44      6.59 o
   0   5  17       90.75      113.78      7.20 o
   1   5  17        5.86        6.87      5.43 o
   2   5  17       50.29       58.19      6.26 o
   3   5  17       79.07       49.83      6.76 o
   4   5  17       53.04       40.39      6.95 o
   5   5  17        0.54       15.96      7.89 o
   6   5  17       22.44       14.39      6.95 o
 -19   6  17      148.06      138.95     14.07 o
 -18   6  17      138.73      114.02     13.54 o
 -17   6  17       24.44       28.27      8.62 o
 -16   6  17      125.14       93.45     13.09 o
 -15   6  17     1580.81     1526.66    105.01 o
 -14   6  17        4.05        5.39     11.11 o
 -13   6  17     1729.74     1663.52     36.67 o
 -12   6  17        0.93        5.92      4.20 o
 -11   6  17      448.11      468.64     14.22 o
 -10   6  17       17.56       23.33      6.90 o
  -9   6  17       73.89       95.42      6.09 o
  -8   6  17      301.34      286.28     11.75 o
  -7   6  17        4.65        2.46      5.43 o
  -6   6  17      221.44      169.32     10.11 o
  -5   6  17      999.76     1008.10     66.36 o
  -4   6  17        8.32        6.00      5.62 o
  -3   6  17      317.74      324.74     12.02 o
  -2   6  17       24.20       26.33      5.77 o
  -1   6  17      413.44      415.98     26.87 o
   0   6  17       47.01       36.89      6.05 o
   1   6  17      120.30      128.47     10.53 o
   2   6  17       47.12       33.27      6.58 o
   3   6  17       75.32       76.42      7.36 o
   4   6  17       31.64       29.83      7.58 o
   5   6  17      136.97      126.67     15.56 o
 -17   7  17      263.97      232.43     22.55 o
 -16   7  17      278.48      259.28     18.48 o
 -15   7  17      101.09      107.72     11.13 o
 -14   7  17      230.08      222.93     16.15 o
 -13   7  17       69.11       63.76     11.89 o
 -12   7  17       47.06       51.13      4.03 o
 -11   7  17        0.19        7.05      3.88 o
 -10   7  17      106.75      126.04     11.82 o
  -9   7  17       20.86       39.36      5.82 o
  -8   7  17       16.01       18.79      5.27 o
  -7   7  17        3.52        7.26      4.59 o
  -6   7  17       25.21       13.55      4.87 o
  -5   7  17       49.87       44.50      6.23 o
  -4   7  17      231.41      243.30     15.99 o
  -3   7  17      110.79      109.60      9.12 o
  -2   7  17      718.49      718.68     27.16 o
  -1   7  17      114.00      105.48      8.22 o
   0   7  17      313.90      274.26     14.83 o
   1   7  17       77.78       83.97     11.06 o
   2   7  17      261.03      237.75     19.42 o
   3   7  17        2.37       -5.22      8.65 o
   4   7  17      289.70      255.91     27.84 o
 -16   8  17       24.14       23.54     16.68 o
 -15   8  17      101.04       94.53     18.79 o
 -14   8  17      218.43      176.30     15.42 o
 -13   8  17        2.61       11.39      6.63 o
 -12   8  17       17.37       29.21      7.50 o
 -11   8  17       18.36       10.43     11.32 o
 -10   8  17       73.70       54.55     10.25 o
  -9   8  17        5.14        5.73      5.52 o
  -8   8  17      129.71      135.90      9.85 o
  -7   8  17        6.48       13.67      4.38 o
  -6   8  17       27.83       31.12      5.23 o
  -5   8  17      163.69      148.37      9.72 o
  -4   8  17      106.61       87.03      7.57 o
  -3   8  17        7.94        4.53      6.11 o
  -2   8  17       10.12       -3.07      9.69 o
  -1   8  17       35.61       36.05      7.83 o
   0   8  17      187.24      178.24     36.16 o
   1   8  17       43.54       56.05      8.89 o
   2   8  17       63.64       69.96     17.94 o
 -13   9  17      130.21       76.28     17.64 o
 -12   9  17       44.55       36.39     13.73 o
 -11   9  17       10.51       11.94      7.90 o
 -10   9  17        7.36        2.21      6.93 o
  -9   9  17       63.44       56.62      6.30 o
  -8   9  17       70.77       59.77      7.97 o
  -7   9  17      230.34      158.76     18.93 o
  -6   9  17       59.10       63.91      6.45 o
  -5   9  17        3.99       -0.94      4.97 o
  -4   9  17        1.48        4.31      5.39 o
  -3   9  17       43.47       21.22      6.10 o
  -2   9  17        0.00        7.34      6.09 o
  -1   9  17       16.58       27.32     10.98 o
 -20   0  18      109.70       73.84     16.86 o
 -18   0  18     1727.51     1786.28    104.15 o
 -16   0  18     1186.95     1269.38     42.60 o
 -14   0  18      123.28      151.01     31.92 o
 -12   0  18        7.28        3.15      9.86 o
 -10   0  18     1737.67     1774.13     56.72 o
  -8   0  18       18.48       28.64      8.64 o
  -6   0  18      389.18      405.29     21.19 o
  -4   0  18      280.94      297.43     32.31 o
  -2   0  18     1651.39     1657.98    138.54 o
   0   0  18      301.62      286.88     24.97 o
   2   0  18       37.95       37.34     10.77 o
   4   0  18       30.76       33.28      8.01 o
   6   0  18      147.35      151.79     23.26 o
 -21   1  18        8.77       -0.04     10.49 o
 -20   1  18      191.65      200.60      8.67 o
 -19   1  18        2.89        1.67      6.19 o
 -18   1  18      220.03      224.36      7.24 o
 -17   1  18      623.87      576.53     13.60 o
 -16   1  18      512.28      545.39     22.27 o
 -15   1  18      297.29      277.95      9.95 o
 -14   1  18      196.25      209.84      9.05 o
 -13   1  18        8.50        4.32      5.79 o
 -12   1  18      614.97      648.98     15.39 o
 -11   1  18       21.64       11.76      5.68 o
 -10   1  18      235.29      257.33     20.99 o
  -9   1  18       26.94       26.32      5.16 o
  -8   1  18       73.93       65.66      6.85 o
  -7   1  18        3.38       -3.32      5.52 o
  -6   1  18        4.54       -4.91      4.91 o
  -5   1  18       17.47       20.13      6.69 o
  -4   1  18       43.01       33.24      8.26 o
  -3   1  18       66.92       55.23      7.22 o
  -2   1  18      276.65      298.93     13.29 o
  -1   1  18       63.45       65.76      7.15 o
   0   1  18      101.58      100.28      7.65 o
   1   1  18      104.72      118.94     18.57 o
   2   1  18        2.99        5.80     10.84 o
   3   1  18       50.62       56.71      6.84 o
   4   1  18       32.90       47.34      6.66 o
   5   1  18      241.99      203.81     12.53 o
   6   1  18       76.59       84.08     15.68 o
   7   1  18       86.49      133.69     16.78 o
 -21   2  18       56.26       24.60      6.69 o
 -20   2  18       87.82       74.77      9.49 o
 -19   2  18       43.57       47.48      5.38 o
 -18   2  18        0.89        2.23      2.89 o
 -17   2  18       47.33       54.73      4.70 o
 -16   2  18       17.19       10.71      4.69 o
 -15   2  18      359.86      376.02     11.10 o
 -14   2  18       39.27       36.41      4.91 o
 -13   2  18     1579.63     1611.21     34.94 o
 -12   2  18       76.70       74.14      6.02 o
 -11   2  18     1340.14     1378.47     36.74 o
 -10   2  18       67.09       61.78      6.65 o
  -9   2  18       31.45       28.92      6.03 o
  -8   2  18     1142.75     1175.58     42.16 o
  -7   2  18      284.61      296.57     17.11 o
  -6   2  18        4.08        3.72      4.97 o
  -5   2  18      752.60      807.68     28.08 o
  -4   2  18        0.93        2.23      5.82 o
  -3   2  18      811.22      876.88     34.17 o
  -2   2  18      159.71      169.28      8.61 o
  -1   2  18      951.12     1038.43     52.84 o
   0   2  18       87.62       82.79      7.64 o
   1   2  18      771.68      771.89     52.56 o
   2   2  18       95.94      102.29      9.76 o
   3   2  18      236.49      261.34     22.57 o
   4   2  18      123.86      106.52      8.47 o
   5   2  18        7.48        0.65      6.64 o
   6   2  18        5.11       10.23      8.75 o
 -21   3  18      133.26       98.65     21.86 o
 -20   3  18       20.42       14.07      8.47 o
 -19   3  18       13.35        8.77      7.52 o
 -18   3  18        9.80       12.15      6.14 o
 -17   3  18       80.30       84.35      7.06 o
 -16   3  18        4.08        5.88      6.12 o
 -15   3  18      230.75      237.04     12.07 o
 -14   3  18      610.59      572.93     15.34 o
 -13   3  18       71.07       69.29      7.13 o
 -12   3  18     1498.58     1629.10     34.39 o
 -11   3  18       81.90       59.68      6.77 o
 -10   3  18      401.30      420.45     16.90 o
  -9   3  18      144.40      138.52     12.67 o
  -8   3  18       54.80       60.75      5.96 o
  -7   3  18      138.53      143.42      9.09 o
  -6   3  18      498.14      519.32     26.06 o
  -5   3  18      188.06      169.38      8.73 o
  -4   3  18     1670.40     1787.51     66.58 o
  -3   3  18       10.62       12.50      6.86 o
  -2   3  18     1406.08     1460.09     68.68 o
  -1   3  18        7.51        7.07      9.19 o
   0   3  18      567.43      617.27     20.03 o
   1   3  18       25.21       14.27      7.18 o
   2   3  18      250.97      236.66     11.74 o
   3   3  18        0.01       -6.55      6.55 o
   4   3  18        0.98        3.65      6.68 o
   5   3  18        5.04       -4.62      6.65 o
   6   3  18       56.53       42.53     16.45 o
 -20   4  18       37.89       35.49      7.32 o
 -19   4  18       17.93       17.73      9.51 o
 -18   4  18        8.45       11.74      7.89 o
 -17   4  18      164.45      163.84     11.60 o
 -16   4  18      225.52      232.35     11.25 o
 -15   4  18      920.31      924.55     34.80 o
 -14   4  18       26.05       28.95      7.59 o
 -13   4  18     1243.45     1331.49     68.12 o
 -12   4  18       94.32      116.76      7.33 o
 -11   4  18      520.86      574.14     16.74 o
 -10   4  18       13.59       12.58      7.30 o
  -9   4  18        5.43        0.16      5.56 o
  -8   4  18      179.78      216.60     17.53 o
  -7   4  18      156.39      148.22     12.83 o
  -6   4  18      483.13      493.20     16.51 o
  -5   4  18      896.63      919.83     53.25 o
  -4   4  18        3.58        5.95      6.43 o
  -3   4  18      416.78      463.58     32.33 o
  -2   4  18       11.39       11.33      6.25 o
  -1   4  18      173.92      156.63      8.20 o
   0   4  18      204.64      208.44     18.86 o
   1   4  18      249.86      229.10     16.20 o
   2   4  18       96.33       91.35     11.19 o
   3   4  18       64.26       49.21      7.44 o
   4   4  18      124.09      114.23     10.82 o
   5   4  18        6.16       20.64      6.92 o
   6   4  18       49.69       37.93      8.59 o
 -19   5  18       76.37       64.00      7.80 o
 -18   5  18      101.61       92.40      9.51 o
 -17   5  18      269.61      227.20     12.64 o
 -16   5  18      449.52      484.06     25.64 o
 -15   5  18      737.95      651.97     23.40 o
 -14   5  18      435.91      453.69     28.91 o
 -13   5  18       23.99       23.19      4.94 o
 -12   5  18      329.69      386.25     14.85 o
 -11   5  18       11.21       15.71      4.87 o
 -10   5  18      187.32      193.11     10.86 o
  -9   5  18        0.08        0.13      5.64 o
  -8   5  18      250.91      243.93     10.66 o
  -7   5  18       47.08       40.36      6.19 o
  -6   5  18       36.12       39.48     10.28 o
  -5   5  18       24.25       19.67      7.04 o
  -4   5  18       46.98       42.68      6.92 o
  -3   5  18        7.18        4.59      5.32 o
  -2   5  18       61.68       57.74      6.33 o
  -1   5  18       77.81       67.54      6.66 o
   0   5  18       52.68       58.03      6.61 o
   1   5  18      183.86      164.56     11.36 o
   2   5  18        0.53       -1.29      6.18 o
   3   5  18       25.56       39.23      8.80 o
   4   5  18        6.27        6.92      9.90 o
   5   5  18        6.94       18.68     15.04 o
 -18   6  18      147.17      116.04     25.98 o
 -17   6  18       34.87       40.97     11.40 o
 -16   6  18      256.92      206.54     20.78 o
 -15   6  18       36.57       17.52     10.82 o
 -14   6  18       72.58       82.67      9.55 o
 -13   6  18       28.68       35.68      7.34 o
 -12   6  18       29.81       46.32      4.94 o
 -11   6  18        6.83        0.28      9.49 o
 -10   6  18       23.47       22.40      5.74 o
  -9   6  18       67.98       68.61      7.27 o
  -8   6  18      197.37      178.18     10.70 o
  -7   6  18      113.70       86.43      6.04 o
  -6   6  18       28.35       30.98     10.03 o
  -5   6  18      208.77      205.69     18.15 o
  -4   6  18       21.84       10.58      6.40 o
  -3   6  18       21.93       20.36      6.73 o
  -2   6  18       75.95       58.63      7.19 o
  -1   6  18       40.73       43.40      8.62 o
   0   6  18      100.31       95.75      8.52 o
   1   6  18       52.48       34.31      7.52 o
   2   6  18       14.90        6.84      7.42 o
   3   6  18       13.35        9.70      9.44 o
   4   6  18        1.71        2.20      8.57 o
 -16   7  18      111.98       84.85     12.63 o
 -15   7  18       53.85       43.24     14.15 o
 -14   7  18      226.96      202.00     16.54 o
 -13   7  18       10.29       12.96     13.71 o
 -12   7  18      182.93      208.63     16.22 o
 -11   7  18        0.24       -0.42      3.75 o
 -10   7  18      147.30      146.23     10.22 o
  -9   7  18       20.76       17.50      6.31 o
  -8   7  18        0.53        6.10      7.71 o
  -7   7  18        9.93       14.21      5.35 o
  -6   7  18        1.69       -1.07      7.62 o
  -5   7  18       18.77       17.77      6.46 o
  -4   7  18      225.06      225.67     13.35 o
  -3   7  18      141.76      115.93     18.25 o
  -2   7  18       54.66       57.74      7.54 o
  -1   7  18       72.56       44.20      8.25 o
   0   7  18      137.79      143.32      9.75 o
   1   7  18      180.54      150.61      9.54 o
   2   7  18        5.03       -7.61      8.78 o
 -14   8  18       21.98       17.44     11.81 o
 -13   8  18      166.53      149.16     15.61 o
 -12   8  18       17.65        5.95     12.34 o
 -11   8  18       91.79       89.04      6.70 o
 -10   8  18       58.92       57.37      8.68 o
  -9   8  18       19.16       25.53      6.48 o
  -8   8  18        5.73        4.57      5.77 o
  -7   8  18       81.58       56.37      6.08 o
  -6   8  18        0.77       -5.24      5.24 o
  -5   8  18      335.98      299.48     22.34 o
  -4   8  18       21.85       21.51      6.44 o
  -3   8  18      391.94      372.60     29.15 o
  -2   8  18       92.19       79.35      8.65 o
  -1   8  18      171.02      151.49     13.45 o
   0   8  18      198.52      140.52     15.82 o
 -11   9  18       13.02       12.18      9.01 o
 -10   9  18      117.08       93.41      9.49 o
  -9   9  18       23.02       15.51      5.18 o
  -8   9  18       10.54       12.37      5.27 o
  -7   9  18       19.42       23.71      6.02 o
  -6   9  18      143.94      116.78     20.77 o
  -5   9  18       92.35       75.43     12.01 o
  -4   9  18      190.97      180.42     67.23 o
  -3   9  18      112.02       82.49     11.20 o
 -21   0  19      477.43      434.30     34.87 o
 -19   0  19      327.34      274.62     19.26 o
 -17   0  19     1700.70     1611.65     79.16 o
 -15   0  19     2520.59     2609.58     61.69 o
 -13   0  19     2093.35     2293.26     74.94 o
 -11   0  19      954.95      941.68     25.07 o
  -9   0  19       45.95       36.98      7.84 o
  -7   0  19       19.01       17.27     10.13 o
  -5   0  19      754.70      752.04    115.09 o
  -3   0  19       81.23       69.01     12.47 o
  -1   0  19      345.01      418.10     58.00 o
   1   0  19       83.14      100.78     12.30 o
   3   0  19       80.79       84.39     16.58 o
   5   0  19        8.29       20.31     16.08 o
 -21   1  19       69.26       48.65     14.35 o
 -20   1  19      234.80      180.73     19.23 o
 -19   1  19        5.90        9.93      4.04 o
 -18   1  19       67.71       59.42      4.92 o
 -17   1  19       17.47       10.98      5.30 o
 -16   1  19      835.61      864.35     20.59 o
 -15   1  19      152.20      161.52      7.90 o
 -14   1  19      810.12      812.27     19.17 o
 -13   1  19       63.96       64.21      8.26 o
 -12   1  19      829.39      891.00     22.61 o
 -11   1  19      520.37      529.24     21.98 o
 -10   1  19      626.68      627.86     22.90 o
  -9   1  19      462.40      496.75     14.72 o
  -8   1  19      143.48      159.27      8.54 o
  -7   1  19        0.20        6.09      6.64 o
  -6   1  19       52.56       44.52      7.00 o
  -5   1  19       69.90       69.76      7.02 o
  -4   1  19      386.60      376.88     13.27 o
  -3   1  19      271.72      250.12     11.83 o
  -2   1  19     1116.37     1158.39     55.15 o
  -1   1  19       62.50       72.49      7.34 o
   0   1  19      230.90      252.76     12.10 o
   1   1  19        6.03       16.52      7.53 o
   2   1  19       36.95       44.56     11.76 o
   3   1  19       19.19       15.87      6.59 o
   4   1  19        0.85       -4.99      8.15 o
   5   1  19       15.90       18.01      9.12 o
 -20   2  19       43.86       27.91      7.38 o
 -19   2  19       10.91        8.16      7.82 o
 -18   2  19        0.12       -0.13      3.22 o
 -17   2  19        2.59       19.07      5.93 o
 -16   2  19        1.07       -2.66      5.53 o
 -15   2  19       17.08       11.73      5.43 o
 -14   2  19       33.21       24.86      6.57 o
 -13   2  19       13.93        6.64      3.78 o
 -12   2  19      212.05      216.20     11.62 o
 -11   2  19      172.54      193.00     10.60 o
 -10   2  19       45.72       46.73      8.18 o
  -9   2  19      204.14      205.57     13.70 o
  -8   2  19       97.89      118.15     10.78 o
  -7   2  19      707.14      716.16     29.59 o
  -6   2  19       32.46       32.16      5.94 o
  -5   2  19       30.78       25.84      7.55 o
  -4   2  19      441.33      428.40     16.02 o
  -3   2  19       72.49       66.81      7.14 o
  -2   2  19      149.66      162.11      9.86 o
  -1   2  19        9.99       13.75      7.46 o
   0   2  19      107.08      135.03     12.56 o
   1   2  19        0.46       11.78      6.88 o
   2   2  19       77.08       76.35     13.30 o
   3   2  19       15.50        4.90      4.33 o
   4   2  19       10.26       11.70      8.16 o
   5   2  19       63.16       55.82     10.45 o
 -20   3  19       46.82       46.00      8.87 o
 -19   3  19       12.69       10.14      7.44 o
 -18   3  19       77.40       56.96      8.31 o
 -17   3  19        9.58       20.11      2.77 o
 -16   3  19       30.06       13.05     10.99 o
 -15   3  19      109.15       96.13      6.41 o
 -14   3  19        6.60       15.05      5.48 o
 -13   3  19       87.52       83.09     13.37 o
 -12   3  19       13.47        3.04      5.69 o
 -11   3  19       75.88       80.72     11.04 o
 -10   3  19       24.64       23.32      6.78 o
  -9   3  19       80.77       93.30      6.92 o
  -8   3  19       12.81       19.57      8.19 o
  -7   3  19       32.85       37.26      7.07 o
  -6   3  19       23.11       28.00      8.38 o
  -5   3  19       14.99        5.68      5.72 o
  -4   3  19       23.66       18.19      6.02 o
  -3   3  19      260.91      265.15     18.60 o
  -2   3  19       53.84       46.85      8.23 o
  -1   3  19      380.30      366.77     18.03 o
   0   3  19       74.29       85.22      8.01 o
   1   3  19      360.12      380.23     26.18 o
   2   3  19        2.77       -7.06      7.06 o
   3   3  19      145.30      150.36     18.18 o
   4   3  19        9.51       10.17      9.41 o
   5   3  19       42.37       28.03      9.34 o
 -19   4  19        1.35       18.48      7.25 o
 -18   4  19       77.22       74.35      9.25 o
 -17   4  19       18.80        9.84      9.57 o
 -16   4  19       21.89       19.22      4.57 o
 -15   4  19        2.42        0.60      5.49 o
 -14   4  19        0.20        0.58      4.28 o
 -13   4  19      107.43      103.27      8.09 o
 -12   4  19       49.67       53.60      6.72 o
 -11   4  19       37.64       30.96      9.72 o
 -10   4  19      184.79      191.52      9.57 o
  -9   4  19      648.40      596.77     20.07 o
  -8   4  19      114.95      101.36      7.84 o
  -7   4  19        6.95       12.11      6.98 o
  -6   4  19       63.04       61.76      7.84 o
  -5   4  19      223.47      223.47     10.16 o
  -4   4  19       16.25       21.47      6.77 o
  -3   4  19      355.79      350.19     13.20 o
  -2   4  19       50.16       60.99      9.27 o
  -1   4  19      169.78      156.39      9.07 o
   0   4  19       78.94       82.91      8.36 o
   1   4  19        7.32       -5.11      8.32 o
   2   4  19      236.06      211.20     26.02 o
   3   4  19       13.55        9.61      8.57 o
   4   4  19       41.92       36.88     11.29 o
 -18   5  19      104.52      111.85     19.25 o
 -17   5  19        4.92       -8.49     10.73 o
 -16   5  19      368.72      340.49     36.99 o
 -15   5  19        0.26        3.33      3.10 o
 -14   5  19     1451.79     1510.02    101.67 o
 -13   5  19       16.54       20.39      8.79 o
 -12   5  19      646.54      719.86     44.81 o
 -11   5  19      122.21      143.81     12.75 o
 -10   5  19      232.82      237.99     23.00 o
  -9   5  19      207.43      233.44     17.79 o
  -8   5  19        9.58        8.33      6.50 o
  -7   5  19       14.00       20.32      6.83 o
  -6   5  19       12.11       11.87      6.27 o
  -5   5  19       12.44       30.71     14.33 o
  -4   5  19        4.08        5.16      6.61 o
  -3   5  19       10.47       -4.04      4.38 o
  -2   5  19       74.06       84.84      6.85 o
  -1   5  19       39.91       33.15     10.68 o
   0   5  19      137.88      140.37     12.00 o
   1   5  19      221.81      189.39     26.23 o
   2   5  19        6.31       10.33      7.61 o
   3   5  19      150.85      141.01     21.21 o
 -17   6  19      402.10      297.49     20.45 o
 -16   6  19        0.23        9.03     11.77 o
 -15   6  19      861.16      765.61     47.19 o
 -14   6  19       11.58       12.90     12.92 o
 -13   6  19     1283.20     1360.15    114.83 o
 -12   6  19        0.62       11.83     19.87 o
 -11   6  19      156.07      177.62     11.07 o
 -10   6  19      149.27      146.07     11.22 o
  -9   6  19       23.71       23.00      7.96 o
  -8   6  19        1.08       -3.27      5.17 o
  -7   6  19       28.56       55.67      9.53 o
  -6   6  19        0.77        1.67      4.20 o
  -5   6  19      319.09      284.17     28.66 o
  -4   6  19       12.12        4.22      6.47 o
  -3   6  19      243.29      215.23     17.01 o
  -2   6  19       73.42       75.83      9.86 o
  -1   6  19       61.61       59.25      8.37 o
   0   6  19        6.62       14.41      8.65 o
   1   6  19       72.05       85.52     12.85 o
   2   6  19       67.87       52.29     11.00 o
 -15   7  19        1.62       -3.13     10.93 o
 -14   7  19      368.69      262.78     19.04 o
 -13   7  19       80.98       44.30     11.97 o
 -12   7  19      155.74      138.33     15.99 o
 -11   7  19       66.91       77.97      6.71 o
 -10   7  19      103.48      114.58      9.74 o
  -9   7  19       43.96       47.68      7.33 o
  -8   7  19      199.85      186.45     25.90 o
  -7   7  19       30.47       18.53      9.48 o
  -6   7  19      113.88      104.29     16.86 o
  -5   7  19        4.22        3.69      4.29 o
  -4   7  19       25.94       30.52      8.35 o
  -3   7  19       11.65       -0.85      7.43 o
  -2   7  19      264.86      240.29     26.34 o
  -1   7  19       32.11       25.35      6.94 o
   0   7  19       30.96       27.42     18.04 o
 -13   8  19       33.67       18.78      9.95 o
 -12   8  19        0.02       -0.90      8.23 o
 -11   8  19        0.59       -5.79      9.57 o
 -10   8  19       15.35       11.98     10.64 o
  -9   8  19       77.52       88.59      9.38 o
  -8   8  19        8.61        3.39      5.43 o
  -7   8  19       13.23       19.97      8.49 o
  -6   8  19        8.68        5.05     10.53 o
  -5   8  19       80.07       82.32     11.25 o
  -4   8  19        2.68       13.03      9.26 o
  -3   8  19       23.88       10.54      9.98 o
  -2   8  19       68.36       51.42      9.74 o
 -20   0  20      103.24       87.98     20.55 o
 -18   0  20       74.57       60.31      9.29 o
 -16   0  20       17.91       30.29     10.77 o
 -14   0  20        1.78       -2.86      6.57 o
 -12   0  20       58.96       49.68      8.51 o
 -10   0  20        2.19       -4.07      8.03 o
  -8   0  20      152.67      138.98     13.55 o
  -6   0  20       93.38       93.69     11.38 o
  -4   0  20        8.75        7.12      9.39 o
  -2   0  20      133.68      110.55     14.95 o
   0   0  20      431.77      396.96     86.19 o
   2   0  20      469.68      521.51     43.12 o
   4   0  20       66.87       72.69     18.17 o
 -20   1  20       98.26       79.47     27.16 o
 -19   1  20      132.54      139.84      8.84 o
 -18   1  20      343.08      322.79     13.16 o
 -17   1  20       39.94       33.23      8.04 o
 -16   1  20      420.22      423.11     24.50 o
 -15   1  20       32.47       34.08      6.77 o
 -14   1  20      517.51      536.51     14.91 o
 -13   1  20       13.05        7.77      6.91 o
 -12   1  20      836.15      857.40     19.04 o
 -11   1  20      281.32      312.77     13.18 o
 -10   1  20        2.75       19.25      6.40 o
  -9   1  20      420.24      414.36     14.93 o
  -8   1  20        4.42       -0.87      5.71 o
  -7   1  20       20.05       19.97      6.85 o
  -6   1  20       27.13       23.37      6.38 o
  -5   1  20       11.80       19.64      6.45 o
  -4   1  20       30.47       51.80      7.29 o
  -3   1  20      506.58      501.55     27.95 o
  -2   1  20        1.34       -5.55      6.88 o
  -1   1  20     1222.55     1229.07     68.74 o
   0   1  20        4.16       22.21      6.67 o
   1   1  20      371.97      361.43     45.61 o
   2   1  20       32.44       30.72      8.12 o
   3   1  20       33.03       31.62      9.48 o
   4   1  20       12.78       15.48     10.56 o
 -20   2  20        1.16       15.66      8.08 o
 -19   2  20        5.33       12.88     10.07 o
 -18   2  20        7.87        9.29      5.69 o
 -17   2  20      190.03      161.92      8.67 o
 -16   2  20      173.59      181.72     10.16 o
 -15   2  20      327.34      342.84     17.28 o
 -14   2  20       68.72       68.84      6.87 o
 -13   2  20      352.37      383.06     13.38 o
 -12   2  20      103.30      115.14     13.11 o
 -11   2  20      976.97     1043.11     26.28 o
 -10   2  20       44.65       44.31      5.78 o
  -9   2  20      602.29      636.37     28.73 o
  -8   2  20      130.82      131.14      9.21 o
  -7   2  20       12.39       18.68      6.61 o
  -6   2  20        5.01       -2.77      8.07 o
  -5   2  20       38.35       36.88      9.68 o
  -4   2  20        0.57        2.97      6.45 o
  -3   2  20      489.55      470.99     39.34 o
  -2   2  20      111.65       93.18      7.93 o
  -1   2  20      260.33      258.30     12.02 o
   0   2  20      201.17      212.11     29.41 o
   1   2  20       89.75       66.52      8.48 o
   2   2  20       88.76       85.23     16.82 o
   3   2  20      125.39       98.74     17.16 o
   4   2  20       46.19       48.61     10.65 o
 -19   3  20        5.55       21.21      8.49 o
 -18   3  20       11.71       28.55     11.24 o
 -17   3  20        3.90        8.72      4.72 o
 -16   3  20      263.43      238.10     25.10 o
 -15   3  20       68.44       67.04      7.42 o
 -14   3  20      678.48      675.14     27.63 o
 -13   3  20       20.81       23.11      8.32 o
 -12   3  20     1181.14     1119.26     55.17 o
 -11   3  20      101.13      117.55      8.03 o
 -10   3  20      368.09      379.82     22.08 o
  -9   3  20      116.80      113.33      9.96 o
  -8   3  20       75.17       86.62      8.36 o
  -7   3  20        0.92       -5.67      5.67 o
  -6   3  20      489.35      478.52     23.03 o
  -5   3  20       81.55       82.16     10.91 o
  -4   3  20      377.05      354.21     25.55 o
  -3   3  20       11.53        6.00      6.06 o
  -2   3  20      260.52      250.50     16.53 o
  -1   3  20       35.21       30.11      8.88 o
   0   3  20      104.14      114.73     19.42 o
   1   3  20       12.00        3.90      4.25 o
   2   3  20       32.91       32.14      8.08 o
   3   3  20       44.23       32.71      9.61 o
 -18   4  20        9.80       15.29     12.46 o
 -17   4  20      142.73      125.31     20.73 o
 -16   4  20       90.93      109.36     17.34 o
 -15   4  20      339.65      350.55     16.40 o
 -14   4  20      265.74      273.26     33.14 o
 -13   4  20      170.89      166.02     11.84 o
 -12   4  20       12.03       12.68      5.38 o
 -11   4  20      497.49      558.72     19.68 o
 -10   4  20       13.44       22.07      6.36 o
  -9   4  20      362.87      382.69     25.57 o
  -8   4  20        0.19       -2.78      4.02 o
  -7   4  20        6.57        1.89      7.42 o
  -6   4  20        1.96        0.26      9.24 o
  -5   4  20        6.22       12.23      6.07 o
  -4   4  20      115.75      100.86     10.92 o
  -3   4  20       48.53       50.31      6.78 o
  -2   4  20       90.07       86.19      8.72 o
  -1   4  20       69.61       54.07     11.30 o
   0   4  20      223.94      199.77     22.09 o
   1   4  20       20.08       25.16      8.91 o
   2   4  20       91.28       85.25     10.23 o
   3   4  20        0.40       10.64     14.83 o
 -17   5  20        4.84       -2.66      8.93 o
 -16   5  20       97.66       71.32     25.01 o
 -15   5  20        9.27       17.21      9.60 o
 -14   5  20      212.73      196.71     13.15 o
 -13   5  20       84.22       78.69      8.08 o
 -12   5  20      268.57      258.04     11.14 o
 -11   5  20      140.30      144.09      8.39 o
 -10   5  20       38.69       43.02      7.79 o
  -9   5  20       13.67       22.95      5.86 o
  -8   5  20        2.09       -1.16      7.38 o
  -7   5  20        9.67       14.71      7.51 o
  -6   5  20       45.26       49.35      9.32 o
  -5   5  20       26.41       41.51     11.59 o
  -4   5  20        1.08        6.62      5.37 o
  -3   5  20        0.82       -2.73      8.70 o
  -2   5  20       22.98       10.86      9.82 o
  -1   5  20      292.44      258.21     20.89 o
   0   5  20        0.20        8.66      8.53 o
   1   5  20      277.67      287.36     50.54 o
   2   5  20        4.62       27.18     15.20 o
 -16   6  20        3.38       12.48     10.32 o
 -15   6  20      156.22      109.51     12.46 o
 -14   6  20       26.02       25.66     10.63 o
 -13   6  20      143.91      130.83      9.29 o
 -12   6  20      455.15      486.71     47.76 o
 -11   6  20        5.71        4.60      4.90 o
 -10   6  20      234.01      216.73     17.85 o
  -9   6  20       58.93       71.39      9.21 o
  -8   6  20      110.09       98.26      9.38 o
  -7   6  20        1.85        9.36      7.31 o
  -6   6  20       30.01       41.92      6.63 o
  -5   6  20       17.93       -7.78     14.10 o
  -4   6  20      103.74      118.33     21.58 o
  -3   6  20       46.69       37.37      8.96 o
  -2   6  20      160.67      148.35     13.66 o
  -1   6  20        8.73       12.86      9.40 o
   0   6  20      132.73      129.34     14.41 o
 -14   7  20       61.35       39.47     12.44 o
 -13   7  20       57.91       26.26     14.36 o
 -12   7  20       26.45       15.65     17.97 o
 -11   7  20       45.09       42.43     12.51 o
 -10   7  20       88.49       81.79     22.41 o
  -9   7  20       75.98       79.10     15.15 o
  -8   7  20        0.25       15.10      7.54 o
  -7   7  20       44.80       50.78      8.85 o
  -6   7  20        0.41       12.13      9.87 o
  -5   7  20        2.70       -1.69     11.72 o
  -4   7  20       48.19       52.65     21.63 o
  -3   7  20       91.04       83.21     10.39 o
  -2   7  20        4.42       -4.85      9.69 o
  -9   8  20       59.62       58.28     26.51 o
  -8   8  20        3.75       19.72     11.42 o
  -7   8  20       78.76       56.86      8.23 o
 -19   0  21      427.90      409.28     23.58 o
 -17   0  21      202.89      178.72     13.73 o
 -15   0  21     1405.80     1373.29     89.51 o
 -13   0  21      568.51      644.45     27.60 o
 -11   0  21      458.42      478.66     68.36 o
  -9   0  21       46.62       45.90      9.93 o
  -7   0  21       12.16       10.82     13.84 o
  -5   0  21      108.57      115.80     11.65 o
  -3   0  21      114.71      130.88     14.23 o
  -1   0  21       39.11       18.79     13.41 o
   1   0  21      148.60      182.23     25.52 o
 -19   1  21        0.17        1.48      6.71 o
 -18   1  21        7.29       -1.26      7.02 o
 -17   1  21      142.29      143.16     10.37 o
 -16   1  21      182.75      214.68     16.28 o
 -15   1  21      406.86      383.22     22.04 o
 -14   1  21      989.69      900.47     35.84 o
 -13   1  21      551.75      542.28     14.99 o
 -12   1  21      309.21      309.52     18.52 o
 -11   1  21      311.70      323.02     16.97 o
 -10   1  21      234.67      233.09     24.65 o
  -9   1  21      174.67      167.65      8.89 o
  -8   1  21       11.01       -1.62      3.87 o
  -7   1  21        0.43       -0.06      5.83 o
  -6   1  21      124.47      125.86     14.61 o
  -5   1  21       83.60       69.11      8.84 o
  -4   1  21        0.52       11.81      9.15 o
  -3   1  21        3.16       13.32     10.22 o
  -2   1  21        2.67       -1.68      7.53 o
  -1   1  21       30.61       42.83     12.12 o
   0   1  21       13.41       14.18     12.87 o
   1   1  21      125.69      136.98     27.16 o
   2   1  21       10.03      -11.83     11.83 o
   3   1  21       10.34       25.89     12.44 o
 -19   2  21        0.27      -12.59     16.95 o
 -18   2  21       19.50       -5.75     12.17 o
 -17   2  21       10.99        5.05     12.13 o
 -16   2  21       17.13       15.10     12.62 o
 -15   2  21       33.56       28.00      8.01 o
 -14   2  21       78.59       89.38      8.55 o
 -13   2  21      121.30      104.53      8.07 o
 -12   2  21       89.32       99.03     11.18 o
 -11   2  21      370.88      345.57     16.56 o
 -10   2  21      581.07      598.34     25.43 o
  -9   2  21       56.90       57.89      6.98 o
  -8   2  21      622.72      653.34     20.75 o
  -7   2  21      273.48      271.62     25.84 o
  -6   2  21      242.46      251.47     21.78 o
  -5   2  21       92.49      114.04     16.74 o
  -4   2  21      185.50      177.92     11.94 o
  -3   2  21       18.70       19.32      8.15 o
  -2   2  21       71.74       80.58      9.89 o
  -1   2  21        0.12       -3.36      6.20 o
   0   2  21      370.53      392.56     24.01 o
   1   2  21       13.67       20.18      9.73 o
   2   2  21      282.36      287.18     36.67 o
 -18   3  21       64.85       57.32     11.52 o
 -17   3  21        0.41        8.48      9.75 o
 -16   3  21      176.99      211.69     39.87 o
 -15   3  21        1.23        9.21     11.52 o
 -14   3  21       23.77       21.10      6.69 o
 -13   3  21        1.91       -1.80      7.27 o
 -12   3  21        4.37       11.30      6.91 o
 -11   3  21      292.59      269.61     24.42 o
 -10   3  21       15.25       22.58      7.79 o
  -9   3  21      888.50      874.91     79.16 o
  -8   3  21       24.89        5.67      6.01 o
  -7   3  21      308.15      335.83     21.85 o
  -6   3  21       24.43       20.73      6.43 o
  -5   3  21       21.22       35.42      7.25 o
  -4   3  21       22.16       15.98      8.47 o
  -3   3  21      386.89      394.03     26.10 o
  -2   3  21        0.80       -4.56      7.92 o
  -1   3  21      375.43      326.65     53.14 o
   0   3  21        1.67       16.08     11.06 o
   1   3  21       62.29       68.49     12.36 o
   2   3  21        4.17       23.95     21.24 o
 -17   4  21        6.84        0.00      4.61 o
 -16   4  21        8.49        7.79     16.03 o
 -15   4  21        0.66       -6.47      9.78 o
 -14   4  21      137.05      138.60     18.09 o
 -13   4  21      325.42      316.73     28.13 o
 -12   4  21      235.32      229.35     17.79 o
 -11   4  21      102.10      124.08      9.58 o
 -10   4  21      317.07      320.74     17.88 o
  -9   4  21       70.17       64.04      9.00 o
  -8   4  21      236.19      261.34     18.83 o
  -7   4  21        2.83       11.74      6.08 o
  -6   4  21        1.37        7.62      6.69 o
  -5   4  21        1.33       -1.33     10.43 o
  -4   4  21        8.36       20.40      7.59 o
  -3   4  21       40.89       31.87      8.46 o
  -2   4  21       79.98       87.48     15.72 o
  -1   4  21        0.16       13.29      8.36 o
   0   4  21       72.09       79.91     30.06 o
   1   4  21        9.75        6.86     14.28 o
 -16   5  21      193.09      155.52     25.70 o
 -15   5  21      192.10      101.34     25.47 o
 -14   5  21      445.29      388.42     57.43 o
 -13   5  21      132.76      154.38     10.27 o
 -12   5  21      231.70      220.02     15.73 o
 -11   5  21      226.58      239.52     30.14 o
 -10   5  21       47.84       76.85     11.52 o
  -9   5  21       64.67       72.84      8.35 o
  -8   5  21        8.61       11.70      9.17 o
  -7   5  21       10.45      -10.17     10.17 o
  -6   5  21       26.13       22.62      8.77 o
  -5   5  21        3.76        9.14      9.87 o
  -4   5  21       14.36       13.90      7.42 o
  -3   5  21       54.45       48.88      8.14 o
  -2   5  21        5.51       -1.14     10.34 o
  -1   5  21       60.58       56.00      9.48 o
 -14   6  21        1.12       -5.57     14.79 o
 -13   6  21      460.83      384.83     38.74 o
 -12   6  21       50.58       60.33     10.89 o
 -11   6  21       33.58       39.43     13.43 o
 -10   6  21        9.67       13.27      8.94 o
  -8   6  21        2.75       -2.92      8.98 o
  -7   6  21        0.59        7.72     13.38 o
  -6   6  21        0.38        3.90     10.57 o
  -5   6  21        3.09       18.68      7.17 o
  -4   6  21       16.77       20.13     15.11 o
  -3   6  21        3.96        8.12      7.52 o
  -2   6  21        2.34       -7.32     11.01 o
 -11   7  21      102.97       90.79     21.28 o
 -10   7  21        3.54       18.73      7.16 o
  -9   7  21      111.55      120.74     12.71 o
  -8   7  21       38.17       37.41     10.50 o
  -7   7  21        0.11      -12.85     13.41 o
  -6   7  21       95.74      114.95     49.64 o
 -18   0  22      645.29      581.15     51.66 o
 -16   0  22      154.48      172.38     17.14 o
 -14   0  22       98.01      130.54     13.77 o
 -12   0  22      509.78      541.32     32.94 o
 -10   0  22     1021.97     1071.30     56.20 o
  -8   0  22       52.15       61.73     18.89 o
  -6   0  22        2.50        0.00      4.61 o
  -4   0  22       20.15       17.00     12.39 o
  -2   0  22        2.39        0.00      4.61 o
   0   0  22       18.59       26.76     15.75 o
 -18   1  22        1.77        8.33     10.07 o
 -17   1  22        4.81        1.46      5.86 o
 -16   1  22        1.54       -4.96      6.42 o
 -15   1  22       62.19       70.80      9.34 o
 -14   1  22       31.59       33.88      9.55 o
 -13   1  22      746.30      759.96     43.79 o
 -12   1  22      284.06      279.55     16.74 o
 -11   1  22       81.61       89.58     10.73 o
 -10   1  22       35.97       30.85     12.83 o
  -9   1  22       58.56       58.17     15.48 o
  -8   1  22       27.19       11.48      7.66 o
  -7   1  22       68.02       91.41     21.10 o
  -6   1  22       45.38       61.09     16.63 o
  -5   1  22      186.47      210.88     16.03 o
  -4   1  22       16.26       25.04     12.09 o
  -3   1  22       42.72       28.06     22.85 o
  -2   1  22        5.93        2.73     11.09 o
  -1   1  22      252.25      291.17     23.77 o
   0   1  22        1.20        3.12     11.80 o
 -18   2  22        0.61       -5.07     18.84 o
 -17   2  22        8.51        7.85      6.84 o
 -16   2  22       79.63       71.80      9.03 o
 -15   2  22       90.07       81.07     11.93 o
 -14   2  22        9.90       12.76     10.72 o
 -13   2  22      160.96      175.81     13.58 o
 -12   2  22       51.78       63.91      8.28 o
 -11   2  22      407.06      456.86     54.68 o
 -10   2  22      116.41      103.90     24.92 o
  -9   2  22       64.39       67.78      8.89 o
  -8   2  22       13.45       18.86     14.95 o
  -7   2  22        7.36       19.69      9.48 o
  -6   2  22      139.62      165.73     21.67 o
  -5   2  22       13.96       15.26      9.34 o
  -4   2  22      154.04      179.34     14.37 o
  -3   2  22       90.80       95.51     13.60 o
  -2   2  22       96.90       98.65     16.15 o
  -1   2  22        0.07       -5.89     11.30 o
   0   2  22       39.06       38.58     16.13 o
 -17   3  22        3.61      -17.60     17.60 o
 -16   3  22       65.13       69.67     26.35 o
 -15   3  22       46.31       47.36     21.19 o
 -14   3  22      438.22      412.78     48.30 o
 -13   3  22       28.68       17.52     12.21 o
 -12   3  22      448.95      444.71     44.87 o
 -11   3  22        6.62        8.66      9.63 o
 -10   3  22      193.77      203.42     24.90 o
  -9   3  22        1.27       -6.65      9.91 o
  -8   3  22       31.21       28.14     12.67 o
  -7   3  22        2.62        0.77      8.63 o
  -6   3  22       94.97      106.51     38.37 o
  -5   3  22       52.78       59.54     10.37 o
  -4   3  22       99.61       86.13     21.70 o
  -3   3  22        2.44        3.85      8.94 o
  -2   3  22        0.46      -15.89     15.89 o
  -1   3  22        0.96        2.02     10.39 o
 -15   4  22       54.35       35.84     14.65 o
 -14   4  22        1.88       17.14      8.50 o
 -13   4  22       25.36       33.73      9.88 o
 -12   4  22       42.13       41.87      8.85 o
 -11   4  22       87.31       76.20     10.73 o
 -10   4  22        1.26       16.63     10.69 o
  -9   4  22       44.51       28.56     11.01 o
  -8   4  22       14.58       24.18     14.30 o
  -7   4  22        8.09       23.11      9.39 o
  -6   4  22       22.18       15.71     15.43 o
  -5   4  22        0.14       21.74      9.96 o
  -4   4  22       62.87       78.91     12.24 o
  -3   4  22       30.76       44.27     15.11 o
  -2   4  22       16.97       23.98     16.17 o
 -14   5  22       38.32       -1.84     15.16 o
 -13   5  22      153.80      144.18     27.85 o
 -12   5  22        1.58       -4.52      6.68 o
 -11   5  22      447.19      456.08     87.27 o
 -10   5  22       12.31        2.72      8.25 o
  -9   5  22       75.32       74.44     17.41 o
  -8   5  22       34.29       55.14     15.62 o
  -7   5  22       31.47       20.47     11.40 o
  -6   5  22        7.72       16.30     11.00 o
  -5   5  22        6.50       -2.79     22.32 o
  -4   5  22        3.37       13.18     11.79 o
  -3   5  22       17.13       16.63     12.94 o
 -11   6  22        0.97       -6.27      8.18 o
 -10   6  22      261.96      240.14     20.64 o
  -9   6  22        0.01        5.57     12.48 o
  -8   6  22       51.05       64.77     11.42 o
  -7   6  22        6.25       14.74      9.21 o
  -6   6  22       32.43       49.26     15.62 o
 -17   0  23        5.12        7.79     12.44 o
 -15   0  23       30.36       25.43     11.13 o
 -13   0  23        6.01        5.99     15.25 o
 -11   0  23       52.44       46.02     17.18 o
  -9   0  23       18.92       17.87     12.90 o
  -7   0  23        0.06      -17.50     17.97 o
  -5   0  23       28.64       45.14     14.69 o
  -3   0  23      263.29      282.43     28.84 o
 -16   1  23       46.39       44.79      7.33 o
 -15   1  23      181.02      176.41     11.76 o
 -14   1  23       56.61       61.43      8.37 o
 -13   1  23      408.31      414.29     22.82 o
 -12   1  23        8.50        1.83      8.98 o
 -11   1  23      152.23      190.12     14.72 o
 -10   1  23        6.72       15.32     11.77 o
  -9   1  23      127.27      137.64     25.61 o
  -8   1  23       40.30       48.43      9.72 o
  -7   1  23        5.93        9.67      9.10 o
  -6   1  23       26.95       40.32     12.24 o
  -5   1  23       13.52        8.85      9.24 o
  -4   1  23      134.53      147.27     15.87 o
  -3   1  23        4.53        4.43     18.22 o
  -2   1  23        7.54       37.73     13.27 o
 -16   2  23        3.41       10.22      6.41 o
 -15   2  23      201.19      174.76     26.28 o
 -14   2  23        4.13        6.27      7.65 o
 -13   2  23      387.90      394.21     35.50 o
 -12   2  23      265.30      296.71     56.91 o
 -11   2  23      240.86      237.30     14.41 o
 -10   2  23      650.85      746.22     36.00 o
  -9   2  23       18.60       22.14     12.74 o
  -8   2  23      325.43      369.46     20.32 o
  -7   2  23       34.24       26.15     15.27 o
  -6   2  23       59.19       72.43     11.58 o
  -5   2  23        1.32       -1.86     13.08 o
  -4   2  23      116.25      112.08     14.06 o
  -3   2  23       10.49        9.21     12.79 o
  -2   2  23       53.15       83.96     21.49 o
 -15   3  23      150.59      126.72     32.57 o
 -14   3  23        0.69        8.53      9.16 o
 -13   3  23      226.56      215.16     49.15 o
 -12   3  23        8.74       12.17      9.61 o
 -11   3  23      380.80      390.08     22.47 o
 -10   3  23        0.29       -0.56     12.94 o
  -9   3  23      646.33      731.12     33.61 o
  -8   3  23       26.43       15.98     11.28 o
  -7   3  23      385.05      429.43     45.63 o
  -6   3  23       21.09       17.91     10.52 o
  -5   3  23      116.73      111.38     29.55 o
  -4   3  23        2.09        5.80     16.77 o
  -3   3  23       70.88       67.26     14.83 o
 -14   4  23      252.09      249.68     25.91 o
 -13   4  23      136.75      109.13     13.04 o
 -12   4  23      245.76      242.27     43.90 o
 -11   4  23       73.03       85.96     12.35 o
 -10   4  23      134.67      103.41     10.48 o
  -9   4  23        0.14       -4.48     14.74 o
  -8   4  23      196.66      201.90     17.46 o
  -7   4  23        5.23       15.79     14.01 o
  -6   4  23       85.72       98.17     13.22 o
  -5   4  23       24.86       16.45     10.59 o
 -10   5  23       28.82        4.61      9.67 o
  -9   5  23       13.86        4.61     14.28 o
  -8   5  23        7.62       13.31     14.23 o
 -14   0  24       71.12       79.74     15.34 o
 -12   0  24      639.16      685.64     46.07 o
 -10   0  24      856.83      881.09     56.06 o
  -8   0  24      188.67      216.14     23.36 o
  -6   0  24       14.59       29.94     12.94 o
 -14   1  24      141.35      140.83     28.03 o
 -13   1  24      227.70      225.30     16.79 o
 -12   1  24        0.08       12.38      8.87 o
 -11   1  24      235.95      235.72     22.09 o
 -10   1  24        8.49       11.85      8.81 o
  -9   1  24      208.71      272.49     28.19 o
  -8   1  24        7.26        6.74     10.29 o
  -7   1  24        2.51       11.68     11.02 o
  -6   1  24        0.09       14.33     15.43 o
  -5   1  24       28.50       51.08     13.06 o
 -13   2  24       50.08       34.35     17.25 o
 -12   2  24       61.56       70.40     11.79 o
 -11   2  24        9.22       14.63     10.17 o
 -10   2  24      129.08      137.72     11.91 o
  -9   2  24        7.92       14.37     56.18 o
  -8   2  24       20.09       16.74      9.58 o
  -7   2  24        2.62        4.95     10.01 o
  -6   2  24       29.81       41.55     13.06 o
 -11   3  24        0.38       12.50     23.31 o
 -10   3  24       31.50        3.94      9.13 o
  -9   3  24       25.91       18.12     13.68 o
  -8   3  24       24.22       31.34     13.20 o
 
